# Supplementary material for: Integrated metabolome and transcriptome analyses reveal the molecular mechanism underlying dynamic metabolic processes during taproot development of Panax notoginseng
Source: BMC Plant Biol. 2024 Mar 5;24:170. doi: 10.1186/s12870-024-04861-8 (PMC10913227; doi:10.1186/s12870-024-04861-8)
Supplement: Supplementary file 2 — Supplementary Material 2 [file 12870_2024_4861_MOESM2_ESM.xlsx]

## Sheet: Table S1
Supplemental Table S1 Primers used in this study
Gene ID	Gene name		Forward primer	Reverse primer	Amplicon (bp)
Unigene0015400	Homeobox protein knotted-1-like 2	Knotted-1-like 2	CCCCTTTACTCCGACGACAC	GACGAGGACGATGCACAGAA	131
Unigene0041663	NAC transcription factors 83	NAC83	GCTCCCAAGTAAGGCGAGTT	CGCCTTCTTTACACCCACCT	196
Unigene0047199	zinc finger protein CONSTANS-LIKE 16	CONSTANS-LIKE 16	CTGGCCTGCTGGATTTTCTC	TCTTCTTGATCCGTGACAGCC	87
Unigene0016285	UDP-glucosyltransferase 14	UGT14	ATGTAGGCCGTTCTTCGGTG	TGGAGGTGCCATTAGGTCCA	218
Unigene0024313	RNase-like major storage protein	PMP	TGAGCATTTGGTGTTGGGGT	GCAACGAATGGATTTCCCCG	211
Unigene0017357	Dammarenediol-II synthase	DS	TGGCGAAAGCCATCCGTTAT	TCCTCCCAGCAGAAGCAAAC	126
Unigene0028706	Squalene epoxidase(Unigene0028706)	SQE(Unigene0028706)	TGCATTCTTTTATGGAAGCTCTGC	AGCAAGAGCAGGAACCCAAA	85
Unigene0008145	Polyphenol oxidase	PPO	ACCCGAAAATCCAACCGTCA	CTCTGGTGCTTTGAGGGGAG	192
Unigene0023466	Geranylgeranyl pyrophosphate synthase	GGPS	ATTCACCCACCAACACCTCC	GTAGAGCCCATCCACCAACC	223
Unigene0028704	Squalene epoxidase(Unigene0028704)	SQE	TCACCTGACAAAGCAAGGCA	TCATTGGGCGGGGATTTAGG	118
Unigene0036788	Phosphomevalonate kinase	PMK	AGGCGAGCCTGGAACTGA	AGATTCAACATTTCTTGATAGCACC	80
Unigene0038778	Squalene epoxidase 3	SQE3	TCCAATCAGCAGCACTGAGG	CGGGAGTAGGATAGGGAGCA	215

## Sheet: Table S2
Supplemental Table S2 Metabolic profiling data of all sample groups
Index	Q1 (Da)	Molecular Weight (Da)	Formula	Ionization model	Compounds	Class I	Class II	CAS	Level	Jul_1	Jul_2	Jul_3	Two_1	Two_2	Two_3	Thr_1	Thr_2	Thr_3	mix01	mix02	mix03	cpd_ID	kegg_map
SQG0802	74	73.097	C2H7N3	[M+H]+	1-methylguanidine	Nucleotides and derivatives	Nucleotides and derivatives	471-29-4	B	7323.3	8337.8	7973.4	9834.6	12742	8413.5	11539	11560	11180	10545	8237.4	9484.2	--	--
SQG0434	87	88.016	C3H4O3	[M-H]-	Pyruvic acid	Organic acids	Organic acids	127-17-3	B	10073	9	15196	24873	21084	14991	34485	34605	35159	25065	21235	16827	--	--
SQG0340	88.05	89.048	C3H7NO2	[M-H]-	L-Alanine	Amino acids and derivatives	Amino acids and derivatives	56-41-7	B	3193.2	955.19	1466.8	1336.7	1083.1	1865.3	2119.1	2401.5	1859.7	1877.6	1601.9	2004.5	C00041	ko00250,ko00270,ko00430,ko00450,ko00710,ko00970,ko01100,ko01200,ko01230,ko01502,ko02010,ko04122
SQG0659	104.07	103.063	C4H9NO2	[M+H]+	2-Aminoisobutyric acid	Amino acids and derivatives	Amino acids and derivatives	62-57-7	A	2107100	1978200	1920900	1876600	1764900	1892400	1763100	1811800	1918800	2013900	2033100	2018200	C03665	--
SQG0651	104.07	103.063	C4H9NO2	[M+H]+	γ-Aminobutyric acid	Organic acids	Organic acids	56-12-2	A	7409500	5906200	6900300	7869900	7987500	8469300	8670600	8783800	9084700	8216800	7631600	7793100	C00334	ko00250,ko00330,ko00410,ko00650,ko00760,ko01100
SQG0654	104.07	103.063	C4H9NO2	[M+H]+	N,N-Dimethylglycine	Amino acids and derivatives	Amino acids and derivatives	1118-68-9	A	3829800	3258900	3302200	4325000	4239900	4173200	4523700	4680900	4691300	4433900	4116400	4143500	C01026	ko00260,ko01100
SQG1115	104.1	103.091	C5H13NO	[M+H]+	Choline	Alkaloids	Alkaloids	62-49-7	A	15460000	14516000	15421000	13918000	13670000	14090000	14554000	14482000	14685000	15610000	15718000	15793000	C00114	ko00260,ko00564,ko01100,ko02010
SQG0424	103.04	104.047	C4H8O3	[M-H]-	3-Hydroxybutyrate	Organic acids	Organic acids	300-85-6	A	2940500	2869400	2871900	6261700	6378100	5870400	8662700	8469100	8631300	5219100	5121600	5150200	--	--
SQG0437	103	104.06	C3H4O4	[M-H]-	Malonic acid	Organic acids	Organic acids	141-82-2	A	3167900	3172200	3022500	6975600	6110300	6611800	8281900	9059800	9214000	5385000	5655200	5628800	--	--
SQG0658	106	105.043	C3H7NO3	[M+H]+	L-Serine	Amino acids and derivatives	Amino acids and derivatives	56-45-1	B	179890	168190	197800	578310	635060	508320	636620	756580	692530	429910	313650	352140	C00065	ko00260,ko00261,ko00270,ko00460,ko00600,ko00630,ko00920,ko00970,ko00998,ko00999,ko01100,ko01110,ko01200,ko01230,ko01502,ko02010
SQG0803	106.09	105.079	C4H11NO2	[M+H]+	Diethanolamine	Others	Others	111-42-2	B	25328	23458	28982	55139	53190	47411	56748	61757	60029	43659	36875	34320	C06772	ko00564
SQG1114	112.05	111.043	C4H5N3O	[M+H]+	Cytosine	Nucleotides and derivatives	Nucleotides and derivatives	71-30-7	A	204920	185080	213050	281470	283670	283650	304800	314530	300500	313330	271570	303480	C00380	ko00240,ko01100
SQG1116	112.09	111.08	C5H9N3	[M+H]+	Histamine	Amino acids and derivatives	Amino acids and derivatives	51-45-6	B	159050	173850	155500	255960	249720	213130	256820	247670	237120	275770	242000	252940	C00388	ko00340,ko01100,ko01110
SQG0410	111.01	112.016	C5H4O3	[M-H]-	2-Furanoic acid	Organic acids	Organic acids	88-14-2	B	18203	20835	24177	47858	42082	42218	32977	32463	37918	32987	30558	36937	--	--
SQG0327	111.02	112.027	C4H4N2O2	[M-H]-	Uracil	Nucleotides and derivatives	Nucleotides and derivatives	66-22-8	B	129870	98923	101810	246610	224720	208820	184490	183650	218240	154340	167060	141760	C00106	ko00240,ko00410,ko00770,ko01100
SQG0796	116.07	115.063	C5H9NO2	[M+H]+	L-Proline	Amino acids and derivatives	Amino acids and derivatives	147-85-3	A	6329700	6655400	6529500	5865900	5820500	5601400	5580700	5171700	5306100	8587600	7432900	7660200	C00148	ko00330,ko00332,ko00970,ko01100,ko01110,ko01230,ko02010
SQG0451	115	116.011	C4H4O4	[M-H]-	Fumaric acid	Organic acids	Organic acids	110-17-8	A	1097500	1131800	1149700	721050	793790	644460	699650	692610	867610	817710	804090	872250	C00122	ko00020,ko00190,ko00220,ko00250,ko00350,ko00360,ko00620,ko00650,ko00760,ko01100,ko01110,ko01200
SQG0630	118.09	117.079	C5H11NO2	[M+H]+	L-Valine	Amino acids and derivatives	Amino acids and derivatives	72-18-4	A	19211000	17380000	19080000	11516000	11352000	10275000	11741000	11103000	12013000	15645000	14100000	15357000	C00183	ko00280,ko00290,ko00460,ko00770,ko00966,ko00970,ko01100,ko01110,ko01210,ko01230,ko02010
SQG0639	118.09	117.079	C5H11NO2	[M+H]+	5-Aminovaleric acid	Amino acids and derivatives	Amino acids and derivatives	660-88-8	B	19000	27202	16267	24648	17128	20306	33140	24227	30965	23154	23325	23790	C00431	ko00310,ko00330,ko01100
SQG1112	118.09	117.079	C5H11NO2	[M+H]+	Betaine	Alkaloids	Alkaloids	107-43-7	B	254790	233520	244690	194880	231850	192400	267280	253410	295850	300050	281360	251230	C00719	ko00260,ko01100,ko02010
SQG0429	117.02	118.027	C4H6O4	[M-H]-	Succinic acid	Organic acids	Organic acids	110-15-6	B	18484000	19296000	19793000	14515000	13961000	14127000	13045000	12749000	13378000	14742000	15026000	15324000	C00042	ko00020,ko00190,ko00250,ko00310,ko00350,ko00360,ko00620,ko00630,ko00640,ko00650,ko00760,ko00920,ko01100,ko01110,ko01200
SQG0413	117.06	118.063	C5H10O3	[M-H]-	3-Hydroxy-3-methyl butyric acid	Organic acids	Organic acids	625-08-1	B	80379	77168	71071	63284	58749	62053	59734	62574	69192	58408	66097	63933	--	--
SQG0428	118	119.022	C3H5NO4	[M-H]-	Aminomalonic acid	Organic acids	Organic acids	1068-84-4	B	762240	749210	780850	568040	584750	580500	535370	574140	582310	600420	605750	651650	C00872	--
SQG0637	120.07	119.058	C4H9NO3	[M+H]+	L-(-)-Threonine	Amino acids and derivatives	Amino acids and derivatives	72-19-5	A	649820	614900	646140	983750	1173500	1058500	1241200	1384300	1364300	1080100	810380	876330	C00188	ko00260,ko00261,ko00290,ko00860,ko00970,ko01100,ko01110,ko01230,ko02010
SQG0655	120.07	119.058	C4H9NO3	[M+H]+	L-Homoserine	Organic acids	Organic acids	672-15-1	B	552120	568770	544530	1035700	1133300	1030300	1055300	1349400	1324800	1173500	859280	824110	C00263	ko00260,ko00270,ko00300,ko00920,ko01100,ko01110,ko01230
SQG0466	120.02	121.02	C3H7NO2S	[M-H]-	L-Cysteine	Amino acids and derivatives	Amino acids and derivatives	52-90-4	B	2218.3	5317.1	5051.3	1346.8	1217.3	2968.8	1096.5	5469.9	4802.2	3209.5	1850.3	2982.5	C00097	ko00260,ko00270,ko00332,ko00430,ko00460,ko00480,ko00730,ko00770,ko00920,ko00970,ko01100,ko01110,ko01200,ko01230,ko04122
SQG0585	122.1	121.089	C8H11N	[M+H]+	Phenethylamine	Others	Others	64-04-0	B	90636	99171	94952	3692.3	6057.2	3666.2	3651	2245	3354.3	37667	39812	42057	C05332	ko00360,ko01100
SQG0719	123.04	122.037	C7H6O2	[M+H]+	Benzoic acid	Phenolic acids	Phenolic acids	65-85-0	B	102300	85243	89939	108940	112630	99674	137530	107300	117000	105010	103780	112980	C00180	ko00360,ko01100,ko01110
SQG1106	123.06	122.048	C6H6N2O	[M+H]+	Nicotinamide	Others	Vitamin	98-92-0	A	1315800	1229300	1213600	878980	973170	998140	868130	878400	1021300	1435800	1345300	1146000	C00153	ko00760,ko01100
SQG0791	124.04	123.032	C6H5NO2	[M+H]+	Nicotinic acid	Others	Vitamin	59-67-6	A	311810	300930	305550	197420	205290	203930	158610	156770	174520	267520	266180	248880	C00253	ko00760,ko00960,ko01100,ko01110
SQG0441	122.03	123.032	C6H5NO2	[M-H]-	2-Picolinic acid	Organic acids	Organic acids	98-98-6	B	99793	121290	108920	86248	86430	90896	81707	74337	83158	99589	90717	99739	C10164	ko00380,ko01100
SQG0645	127.04	126.032	C6H6O3	[M+H]+	5-Hydroxymethylfurfural	Phenolic acids	Phenolic acids	67-47-0	A	800620	758920	673510	651200	591770	574880	706000	586230	775440	850580	686340	697910	C11101	--
SQG0240	128.04	129.043	C5H7NO3	[M-H]-	L-PyroglutamicAcid	Amino acids and derivatives	Amino acids and derivatives	98-79-3	A	19744	10804	11835	6069.2	4974.6	8833.6	8586.7	8554.3	4584.2	9883.4	15410	10972	--	--
SQG0433	128.04	129.043	C5H7NO3	[M-H]-	5-Oxoproline	Amino acids and derivatives	Amino acids and derivatives	149-87-1	B	21554	17825	19555	11841	14163	13814	12522	14053	14575	17145	18429	16990	C01879	ko00480,ko01100
SQG0627	130.09	129.079	C6H11NO2	[M+H]+	Pipecolic acid	Amino acids and derivatives	Amino acids and derivatives	4043-87-2	B	913520	938650	843680	801180	722310	687630	793320	706940	822540	908470	939620	856180	--	--
SQG0311	129.02	130.027	C5H6O4	[M-H]-	Citraconic acid	Organic acids	Organic acids	498-23-7	B	472410	479310	656240	663570	545460	657300	667250	391200	365970	456900	508830	507130	C02226	ko00290,ko00660,ko01100,ko01210
SQG0807	131.13	130.122	C5H14N4	[M+H]+	Agmatine	Alkaloids	Phenolamine	306-60-5	B	20579	19002	21888	5974.9	5270.1	5601.8	4280.1	3714.2	2358.1	10624	9791.2	7841.4	C00179	ko00330,ko01100
SQG0801	132.07	131.058	C5H9NO3	[M+H]+	Trans-4-Hydroxy-L-proline	Amino acids and derivatives	Amino acids and derivatives	51-35-4	B	43691	30953	44607	81724	89429	83478	113610	123960	131230	96106	76237	73897	C01157	ko00330,ko01100,ko02010
SQG0613	132.1	131.095	C6H13NO2	[M+H]+	L-Isoleucine	Amino acids and derivatives	Amino acids and derivatives	73-32-5	A	32027000	33779000	31413000	9891400	9961400	9946300	9816600	8609700	9795800	22422000	22759000	22332000	C00407	ko00280,ko00290,ko00460,ko00960,ko00966,ko00970,ko01100,ko01110,ko01210,ko01230,ko02010
SQG0626	132.1	131.095	C6H13NO2	[M+H]+	6-Aminocaproic acid	Organic acids	Organic acids	60-32-2	B	1229600	1277800	764730	271840	294650	301380	342280	244210	296600	702530	763490	713560	C02378	ko01100
SQG0615	132.1	131.095	C6H13NO2	[M+H]+	L-Leucine	Amino acids and derivatives	Amino acids and derivatives	61-90-5	A	17226000	17018000	18693000	6043100	5478000	5189500	5549400	5084300	5794900	12524000	11631000	11285000	C00123	ko00280,ko00290,ko00966,ko00970,ko01100,ko01110,ko01210,ko01230,ko02010
SQG0628	132	131.095	C6H13NO2	[M+H]+	L-Allo-Isoleucine	Amino acids and derivatives	Amino acids and derivatives	1509-34-8	B	3775300	3143000	3531600	1032100	1059200	933150	868400	1009700	966760	2175000	2088900	2392600	C21096	--
SQG0608	132.1	131.095	C6H13NO2	[M+H]+	α-Aminocaproic acid	Amino acids and derivatives	Amino acids and derivatives	327-57-1	A	32154000	33150000	32646000	9898300	10042000	9400200	9855100	7960400	9732800	22428000	22870000	23438000	--	--
SQG0458	131	132.006	C4H4O5	[M-H]-	Oxaloacetic acid	Organic acids	Organic acids	328-42-7	B	233750	260260	232610	2039100	2147500	2050200	1000700	965370	1068600	684360	685600	652640	--	--
SQG0414	131.03	132.042	C5H8O4	[M-H]-	2-Methylsuccinic acid	Organic acids	Organic acids	498-21-5	B	544220	521020	561060	570540	547930	549050	461790	422540	471670	473880	512190	508510	--	--
SQG0417	131.04	132.042	C5H8O4	[M-H]-	Glutaric acid	Organic acids	Organic acids	110-94-1	B	147700	141710	145940	36326	34604	40412	46028	43502	55510	80062	85777	78814	C00489	ko00071,ko00310,ko01100
SQG0657	133.06	132.054	C4H8N2O3	[M+H]+	L-Asparagine Anhydrous	Amino acids and derivatives	Amino acids and derivatives	70-47-3	B	507970	360060	469950	300860	313360	275120	453840	365890	337730	710160	487630	571650	C00152	ko00250,ko00460,ko00970,ko01100,ko01110,ko01230
SQG0388	131.08	132.079	C6H12O3	[M-H]-	2-Hydroxyisocaproic acid	Organic acids	Organic acids	13748-90-8	B	16144	16488	16540	6708.4	9	4319.3	1788	9	3196.4	5031.7	8247.9	5535.2	--	--
SQG0666	133	132.09	C5H12N2O2	[M+H]+	L-Ornithine	Amino acids and derivatives	Amino acids and derivatives	70-26-8	B	17876	15285	15882	9244.9	9042.6	11019	1077.6	2762.4	3066.8	15928	14942	15512	C00077	ko00220,ko00330,ko00472,ko00480,ko00998,ko00999,ko01100,ko01110,ko01210,ko01230,ko02010
SQG0348	132.03	133.038	C4H7NO4	[M-H]-	L-AsparticAcid	Amino acids and derivatives	Amino acids and derivatives	56-84-8	A	1599300	1712300	1770400	1967000	1961800	2001400	3618300	3753200	3098300	2067200	2135300	2314500	C00049	ko00220,ko00250,ko00260,ko00261,ko00270,ko00300,ko00340,ko00410,ko00460,ko00710,ko00760,ko00770,ko00970,ko01100,ko01110,ko01200,ko01210,ko01230,ko02010
SQG0079	133.01	134.022	C4H6O5	[M-H]-	L-(-)-Malic acid	Organic acids	Organic acids	636-61-3	A	13193000	16034000	15694000	36896000	39147000	38066000	40314000	39657000	44056000	33081000	36003000	36700000	C00497	ko00650,ko01100
SQG1011	136.06	135.054	C5H5N5	[M+H]+	Aminopurine	Alkaloids	Alkaloids	452-06-2	A	147900	125880	133250	93640	90059	87648	114920	107970	110500	136760	138400	126030	--	--
SQG1110	136.06	135.054	C5H5N5	[M+H]+	Adenine	Nucleotides and derivatives	Nucleotides and derivatives	73-24-5	B	766940	864510	855740	485310	528960	490390	759800	405960	409530	711890	742580	709180	C00147	ko00230,ko00908,ko01100
SQG0622	137.05	136.039	C5H4N4O	[M+H]+	Hypoxanthine	Nucleotides and derivatives	Nucleotides and derivatives	68-94-0	B	11119	9752.4	10630	3171.2	2775	3903.9	8514.3	7442.6	8278.5	6255	7217.9	7820.9	C00262	ko00230,ko01100
SQG0607	137.05	136.039	C5H4N4O	[M+H]+	Allopurinol	Nucleotides and derivatives	Nucleotides and derivatives	315-30-0	B	7618.3	6419.2	7202.9	2197.8	4653.8	2417.1	5079.9	5307.7	4011.9	7112.6	5632	6458.5	--	--
SQG0572	138.05	137.048	C7H7NO2	[M+H]+	4-Aminobenzoic acid	Phenolic acids	Phenolic acids	150-13-0	A	262500	263360	252180	132440	150120	116330	54021	53441	51620	168920	156200	183490	--	--
SQG0614	138.09	137.084	C8H11NO	[M+H]+	L-Tyramine	Amino acids and derivatives	Amino acids and derivatives	51-67-2	B	7040.2	5464.7	6531.2	812.43	667.37	1360	9	9	9	4492.2	2980.3	3020.3	C00483	ko00350,ko00950,ko01100,ko01110
SQG0475	141.02	142.027	C6H6O4	[M-H]-	Trans,trans-Muconic acid	Organic acids	Organic acids	3588-17-8	B	110810	120450	115110	257470	242290	268870	361510	385870	371920	242830	242600	260650	--	--
SQG0489	144.05	143.04	C6H9NOS	[M+H]+	4-Methyl-5-thiazoleethanol	Others	Others	137-00-8	B	32858	28543	32061	39456	35980	37822	26119	29492	36696	37750	41073	45011	C04294	ko00730,ko01100
SQG0793	144.1	143.095	C7H13NO2	[M+H]+	1,2-N-Methylpipecolic acid	Amino acids and derivatives	Amino acids and derivatives	7730-87-2	B	77756	76870	70693	63431	71075	69640	944400	82925	85496	218610	190310	178740	--	--
SQG0600	146.08	145.074	C6H11NO3	[M+H]+	4-Acetamidobutyric acid	Organic acids	Organic acids	3025-96-5	B	102280	99678	100360	108480	101090	101510	74253	86534	87648	148640	125500	116990	C02946	ko00330,ko01100
SQG0650	146.09	145.085	C5H11N3O2	[M+H]+	4-Guanidinobutyric acid	Organic acids	Organic acids	463-00-3	B	107640	94547	95003	81094	109100	63197	100910	88449	110410	137120	136160	127550	C01035	ko00330,ko01100
SQG0449	145	146.022	C5H6O5	[M-H]-	A-Ketoglutaric acid	Organic acids	Organic acids	328-50-7	B	203700	195350	177810	137450	138780	142350	92600	98076	97885	140690	130390	138990	--	--
SQG0299	145.05	146.058	C6H10O4	[M-H]-	2-Methylglutaric acid	Organic acids	Organic acids	617-62-9	B	201090	173800	200910	45533	44243	68451	29981	19650	41441	77466	80241	75547	--	--
SQG0085	145.06	146.06	C6H10O4	[M-H]-	Methylglutaric acid	Organic acids	Organic acids	18069-17-5	B	26044	25609	23513	9256.5	5659.6	7712.7	6670	6184.1	8869.5	16964	20622	21327	--	--
SQG0665	147.11	146.106	C6H14N2O2	[M+H]+	L-(+)-Lysine	Amino acids and derivatives	Amino acids and derivatives	56-87-1	A	20989000	19774000	19748000	14344000	15841000	13914000	16084000	17373000	16410000	24921000	21275000	21074000	C00047	ko00300,ko00310,ko00780,ko00960,ko00970,ko01100,ko01110,ko01210,ko01230,ko02010
SQG0799	147.13	146.118	C7H16NO2	[M+H]+	Acetylcholine	Alkaloids	Alkaloids	60-31-1	B	1226900	1324200	825430	621690	498440	529690	335060	301760	362910	820050	896440	806730	C08201	--
SQG0636	148.06	147.053	C5H9NO4	[M+H]+	Glutamic acid	Amino acids and derivatives	Amino acids and derivatives	617-65-2	A	897060	817310	946600	773780	730730	730180	902400	802860	837890	1190100	932480	1019900	--	--
SQG0632	148.06	147.053	C5H9NO4	[M+H]+	O-Acetylserine	Amino acids and derivatives	Amino acids and derivatives	5147-00-2	A	1750700	1650000	1892500	2766300	3098200	2524500	2684100	2727400	3050200	3139900	2518600	2697100	C00979	ko00270,ko00908,ko00920,ko00998,ko01100,ko01110,ko01200,ko01230,ko04122
SQG0331	147	148	C5H8O5	[M-H]-	Citramalate	Organic acids	Organic acids	2306-22-1	B	64252	63999	55194	41650	53405	64208	39824	34186	49432	29814	48008	47783	C00815	--
SQG0821	149.02	148.016	C8H4O3	[M+H]+	Phthalic anhydride	Phenolic acids	Phenolic acids	85-44-9	B	215860	211700	214790	254040	231410	199650	221520	214700	208770	196810	178330	181520	--	--
SQG0617	150.06	149.051	C5H11NO2S	[M+H]+	L-Methionine	Amino acids and derivatives	Amino acids and derivatives	63-68-3	A	1421100	1235800	1453900	514610	429790	460710	437840	419420	464230	850430	824130	862490	C00073	ko00270,ko00966,ko00970,ko01100,ko01110,ko01210,ko01230
SQG0792	150.08	149.07	C6H7N5	[M+H]+	1-Methyladenine	Nucleotides and derivatives	Nucleotides and derivatives	5142-22-3	B	28588	25030	27059	10072	11547	8470	9515.2	5656.8	9236.5	19141	11032	19152	C02216	--
SQG0454	149.01	150.016	C4H6O6	[M-H]-	L-(+)-Tartaric acid	Organic acids	Organic acids	87-69-4	B	24455	13525	28135	38273	35533	58837	54959	39187	36521	24062	34804	35089	--	--
SQG0247	149.05	150.053	C5H10O5	[M-H]-	D-(-)-Arabinose	Others	Saccharides and Alcohols	10323-20-3	B	65640	85034	76872	73070	75265	45354	88133	73949	89685	74209	80500	79815	--	--
SQG0629	152.06	151.049	C5H5N5O	[M+H]+	2-Hydroxy-6-aminopurine	Nucleotides and derivatives	Nucleotides and derivatives	3373-53-3	B	55110	43187	30670	31915	31415	33998	33648	25894	23566	42585	42977	45809	--	--
SQG0619	152.06	151.049	C5H5N5O	[M+H]+	Guanine	Nucleotides and derivatives	Nucleotides and derivatives	73-40-5	A	16921	13165	17762	13803	13252	13364	10021	7381.2	12860	12892	13054	16053	C00242	ko00230,ko01100
SQG0323	151.03	152.033	C5H4N4O2	[M-H]-	Xanthine	Nucleotides and derivatives	Nucleotides and derivatives	69-89-6	B	123530	57003	40569	26190	93289	82562	48573	29891	119940	66189	66594	29830	C00385	ko00230,ko00232,ko01100,ko01110
SQG0406	153.02	154.027	C7H6O4	[M-H]-	2,3-Dihydroxybenzoic Acid	Organic acids	Organic acids	303-38-8	B	101670	99241	118460	163550	150520	141740	371490	342860	377660	186470	204620	222430	C00196	ko01110
SQG0312	153.03	154.039	C4H11O4P	[M-H]-	Diethyl phosphate	Organic acids	Organic acids	598-02-7	B	17766	153220	131850	106830	121220	9	101350	144630	9	65249	63399	63459	C06608	--
SQG0664	156.08	155.069	C6H9N3O2	[M+H]+	L-Histidine	Amino acids and derivatives	Amino acids and derivatives	71-00-1	A	713350	687970	655480	398770	400480	364250	265200	287970	242050	659900	652000	686250	C00135	ko00340,ko00410,ko00970,ko01100,ko01110,ko01230,ko02010
SQG0446	159.1	160.037	C6H8O5	[M-H]-	Oxoadipic acid	Organic acids	Organic acids	3184-35-8	B	8133.5	9403.1	13899	13793	8920	13337	37797	42931	47786	21378	21725	17706	C00322	ko00300,ko00310,ko00380,ko01100,ko01210,ko01230
SQG0338	159.08	160.085	C6H12N2O3	[M-H]-	D-Alanyl-D-Alanine	Amino acids and derivatives	Amino acids and derivatives	923-16-0	B	9532.5	13122	10551	18662	17831	18209	28881	23344	19163	18965	21424	18063	C00993	ko01100,ko01502
SQG0606	162.06	161.051	C6H11NO2S	[M+H]+	S-Allyl-L-cysteine	Amino acids and derivatives	Amino acids and derivatives	21593-77-1	B	5871.6	7875.9	6429	7319	4673.9	7229.2	9	9	2657.7	5921.2	6534.7	5367.7	C16759	--
SQG0640	162.08	161.069	C6H11NO4	[M+H]+	DL-2-Aminoadipic acid	Alkaloids	Alkaloids	542-32-5	B	67593	63224	66032	54816	48373	48622	57583	52056	58279	87245	90749	76094	C00956	ko00300,ko00310,ko01100,ko01110,ko01210,ko01230
SQG0440	160.06	161.069	C6H11NO4	[M-H]-	N-Acetylthreonine	Amino acids and derivatives	Amino acids and derivatives	17093-74-2	B	27680	27599	20493	23127	33733	32776	40225	31144	34016	27847	24130	28383	--	--
SQG0423	161.05	162.053	C6H10O5	[M-H]-	3-Hydroxy-3-methylpentane-1,5-dioic acid	Amino acids and derivatives	Amino acids and derivatives	503-49-1	A	1013200	1053700	1023900	358820	291300	300530	388990	367180	396870	612320	627190	627040	C03761	--
SQG0704	163.08	162.068	C10H10O2	[M+H]+	4-MethoxycinnaMaldehyde	Phenolic acids	Phenolic acids	1963-36-6	B	62885	99263	104440	83034	86318	76659	84350	103170	79641	61974	60536	73558	--	--
SQG0464	162.04	163.048	C5H9NO5	[M-H]-	4-Hydroxy-L-glutamic acid	Amino acids and derivatives	Amino acids and derivatives	3913-68-6	B	8023.3	5813.9	7887	7643	7008.4	5913.6	4143.1	8767.2	4485.7	6560.9	7918.7	4289.2	C03079	--
SQG0463	163	164.069	C6H12O5	[M-H]-	L-Fucose	Others	Saccharides and Alcohols	2438-80-4	B	117510	104040	117120	161400	166980	184800	165940	104110	87124	122450	161200	128760	C01019	ko00051,ko00520,ko01100
SQG0667	166.05	165.046	C5H11NO3S	[M+H]+	Methionine sulfoxide	Amino acids and derivatives	Amino acids and derivatives	62697-73-8	A	4737300	4507800	4800300	3786400	3590900	3691200	3323800	3452800	3253700	4430100	4823400	4471400	--	--
SQG0776	166.09	165.079	C9H11NO2	[M+H]+	Phenylalanine	Amino acids and derivatives	Amino acids and derivatives	673-06-3	A	20773000	20172000	20369000	7382300	6962100	6787600	6664500	6431400	7283600	14096000	12771000	13038000	C02265	ko00360,ko01100
SQG0400	165.02	166.027	C8H6O4	[M-H]-	Phthalic acid	Organic acids	Organic acids	88-99-3	B	35857	39819	46338	37506	40615	33246	21998	27238	31249	34187	29282	32042	C01606	ko01100,ko02010
SQG0329	165.04	166.048	C5H10O6	[M-H]-	D-Xylonic acid	Organic acids	Organic acids	526-91-0	B	4784000	4910400	4979200	13922000	13248000	13203000	14641000	13783000	13784000	9133300	9565000	11090000	--	--
SQG0100	143.11	166.097	C8H15NaO2	[M-Na]-	Sodium Valproate	Organic acids	Organic acids	1069-66-5	B	2587400	2623700	2386500	1982200	2020900	1829200	1833500	1770800	1639800	2836700	2984300	3050700	--	--
SQG0774	167.1	166.1	C6H6N4S	[M+H]+	6-Methylmercaptopurine	Nucleotides and derivatives	Nucleotides and derivatives	50-66-8	A	5634000	5469400	5600700	1780100	1832400	1786300	1741100	1582300	1852600	3609800	3522900	3650000	C16614	--
SQG1000	169.05	168.042	C8H8O4	[M+H]+	Gallacetophenone	Others	Others	528-21-2	A	10498	9333.2	7711.6	5212.8	5085.4	5101.5	6583.2	5206.6	4760.3	6295.1	7505.8	6078.8	--	--
SQG0790	170.08	169.074	C8H11NO3	[M+H]+	Pyridoxine	Others	Vitamin	65-23-6	B	137840	127570	137390	103380	95434	87136	146700	142020	141070	146390	137640	157740	C00314	ko00750,ko01100
SQG0805	170.09	169.085	C7H11N3O2	[M+H]+	3-N-Methyl-L-histidine	Amino acids and derivatives	Amino acids and derivatives	368-16-1	B	6830	4831.7	7940.3	8132	8654.8	5110.7	7405.8	6229.5	3014	8147.8	11991	5357.4	--	--
SQG0662	170.09	169.085	C7H11N3O2	[M+H]+	1-Methylhistidine	Amino acids and derivatives	Amino acids and derivatives	332-80-9	B	59328	45160	49249	27180	29978	31419	27581	29705	29583	45633	50122	56500	C01152	ko00340,ko01100
SQG0557	174.11	173.105	C8H15NO3	[M+H]+	N-Acetyl-L-leucine	Amino acids and derivatives	Amino acids and derivatives	1188-21-2	B	10250	8549.4	8649.6	24526	19096	27663	20196	14242	25311	15522	21681	8527.9	C02710	--
SQG0330	173.05	174.053	C7H10O5	[M-H]-	Shikimic acid	Organic acids	Organic acids	138-59-0	B	16846	16515	14700	14405	21701	13806	18729	16800	23044	18811	15066	21189	C00493	ko00400,ko01100,ko01110,ko01230
SQG0385	173.08	174.089	C8H14O4	[M-H]-	SubericAcid	Organic acids	Organic acids	505-48-6	B	10244	8769	12875	10631	7935.7	11394	6483.5	7060.3	9081.1	8994	6414.1	7840	C08278	--
SQG0661	175.12	174.112	C6H14N4O2	[M+H]+	L-(+)-Arginine	Amino acids and derivatives	Amino acids and derivatives	74-79-3	A	1600800	1580200	1485500	1237600	1231400	1272000	667590	666980	646880	1188200	1286700	1368700	C00062	ko00220,ko00261,ko00330,ko00472,ko00970,ko00998,ko01100,ko01110,ko01230,ko02010
SQG0322	174.04	175.048	C6H9NO5	[M-H]-	N-Acetylaspartate	Amino acids and derivatives	Amino acids and derivatives	997-55-7	B	20035	19797	15156	38533	43069	33846	63097	71050	67166	21259	39198	26669	C01042	ko00250,ko01100
SQG0652	176.1	175.096	C6H13N3O3	[M+H]+	L-Citrulline	Amino acids and derivatives	Amino acids and derivatives	372-75-8	B	457180	407260	416820	241600	288520	288880	145670	134180	135510	318550	369600	360340	C00327	ko00220,ko01100,ko01110,ko01230
SQG0298	175.1	176.1	C7H12O5	[M-H]-	2-Isopropylmalate	Organic acids	Organic acids	-	B	58930	56583	61598	23098	21646	22278	24051	15734	26209	24760	27568	29954	C02504	ko00290,ko00620,ko01100,ko01110,ko01210,ko01230
SQG1031	179.07	178.063	C10H10O3	[M+H]+	Methyl p-coumarate	Phenolic acids	Phenolic acids	3943-97-3	B	3322.9	3165.1	3513.4	500.88	590.6	672.36	2113	2141.6	1431	1462.5	1997.7	1256.5	--	--
SQG0490	180	179	C6H13NO5	[M+H]+	Glucosamine	Others	Saccharides and Alcohols	3416-24-8	B	503540	489210	405990	395550	311990	359040	351500	300840	337770	474630	606210	544360	C00329	ko00520,ko01100
SQG0236	178.04	179.044	C6H5N5O2	[M-H]-	Isoxanthopterin	Nucleotides and derivatives	Nucleotides and derivatives	529-69-1	B	19270	19373	15541	12505	13232	12479	14102	11160	13966	16324	16148	13809	C03975	--
SQG0083	179.06	180.063	C6H12O6	[M-H]-	Inositol	Others	Saccharides and Alcohols	87-89-8	A	922310	909000	991940	1610000	1516100	1512800	1848700	1893400	1775100	1410100	1262400	1425500	C00137	ko00052,ko00053,ko00562,ko01100,ko02010,ko04070
SQG0469	179.06	180.063	C6H12O6	[M-H]-	D-(+)-Glucose	Others	Saccharides and Alcohols	50-99-7	A	970810	1270300	1183500	237490	219440	229670	538840	425900	473040	758660	943690	865480	C00031	ko00010,ko00030,ko00052,ko00500,ko00520,ko00901,ko01100,ko01110,ko02010,ko04933
SQG0621	182.08	181.074	C9H11NO3	[M+H]+	L-(-)-Tyrosine	Amino acids and derivatives	Amino acids and derivatives	60-18-4	A	4205300	4558700	5035300	2464500	2419000	2304400	2525800	2589200	2501200	3656700	3195600	3902200	C00082	ko00130,ko00261,ko00350,ko00360,ko00400,ko00460,ko00730,ko00940,ko00950,ko00965,ko00966,ko00970,ko01100,ko01110,ko01210,ko01230
SQG0342	181.07	182.079	C6H14O6	[M-H]-	D-Sorbitol	Others	Saccharides and Alcohols	50-70-4	B	9575.3	20885	21249	16468	12300	11412	8572	11364	17354	16336	14580	19737	C00794	ko00051,ko00052,ko01100,ko02010
SQG0246	181.07	182.079	C6H14O6	[M-H]-	Cordycepic acid	Others	Saccharides and Alcohols	69-65-8	B	31991	39060	32480	19813	17067	15107	23109	15709	25707	23109	25266	25815	C00392	ko00051,ko01100,ko02010
SQG0779	184.06	183.053	C8H9NO4	[M+H]+	4-Pyridoxic acid	Others	Vitamin	82-82-6	B	10756	10309	12008	11333	11851	9128.4	16100	15675	13958	14286	14326	13853	C00847	ko00750,ko01100
SQG0444	184	185.009	C3H8NO6P	[M-H]-	O-Phospho-L-serine	Amino acids and derivatives	Amino acids and derivatives	407-41-0	B	125290	122170	125990	89731	96193	97385	69982	41812	55133	94205	93037	116570	C01005	ko00260,ko00270,ko00970,ko00998,ko00999,ko01100,ko01200,ko01230
SQG0707	187.04	186.032	C11H6O3	[M+H]+	Psoralen	Lignans and Coumarins	Coumarins	66-97-7	B	5751.4	6793.9	6794.1	13235	14272	16401	17658	18392	18514	12729	13508	13148	C09305	ko01110
SQG0324	187.07	188.08	C7H12N2O4	[M-H]-	N-α-Acetyl-L-glutamine	Amino acids and derivatives	Amino acids and derivatives	2490-97-3	B	68779	60715	56956	189380	109840	156320	213160	159130	136770	127270	141340	127650	--	--
SQG0374	187.1	188.105	C9H16O4	[M-H]-	Anchoic Acid	Organic acids	Organic acids	123-99-9	B	322780	267370	262440	167100	142040	137550	165320	127340	145380	170500	169090	171150	C08261	--
SQG0594	189.12	188.116	C8H16N2O3	[M+H]+	N-Glycyl-L-leucine	Amino acids and derivatives	Amino acids and derivatives	869-19-2	A	205890	202210	217280	76215	73446	73650	69752	67293	73947	126170	132560	129470	C02155	--
SQG1012	189.12	188.116	C8H16N2O3	[M+H]+	Glycylisoleucine	Amino acids and derivatives	Amino acids and derivatives	19461-38-2	B	159350	154420	142920	47718	47950	53197	48735	45062	45529	94558	103230	91539	--	--
SQG0625	189.12	188.116	C8H16N2O3	[M+H]+	N6-Acetyl-L-lysine	Amino acids and derivatives	Amino acids and derivatives	692-04-6	B	45514	48360	50488	28925	17066	24959	32463	28731	26157	29504	35047	37730	C02727	ko00310,ko01100
SQG0663	189.13	188.127	C7H16N4O2	[M+H]+	H-HomoArg-OH	Amino acids and derivatives	Amino acids and derivatives	156-86-5	B	266810	250050	248920	206050	217490	193990	184600	173700	173640	231990	271130	249050	C01924	--
SQG0325	188.1	189.064	C7H11NO5	[M-H]-	N-Acetyl-L-glutamic acid	Amino acids and derivatives	Amino acids and derivatives	1188-37-0	B	672540	575420	604800	281970	299400	285500	223580	212110	258320	417850	413270	484550	C00624	ko00220,ko01100,ko01110,ko01210,ko01230
SQG0631	190.12	189.111	C7H15N3O3	[M+H]+	L-Homocitrulline	Amino acids and derivatives	Amino acids and derivatives	1190-49-4	B	60161	35825	40009	51164	47842	53806	79518	61677	82816	69603	65428	58517	C02427	--
SQG0660	191.1	190.095	C7H14N2O4	[M+H]+	2,6-Diaminooimelic acid	Amino acids and derivatives	Amino acids and derivatives	583-93-7	A	178680	200700	204920	938970	610280	435660	665780	934430	751170	332830	313410	375560	C00666	ko00300,ko01100,ko01110,ko01230
SQG0460	191.02	192.027	C6H8O7	[M-H]-	Citric Acid	Organic acids	Organic acids	77-92-9	A	43658000	42332000	41793000	29073000	30521000	34151000	22513000	21626000	22334000	26737000	31382000	30298000	C00158	ko00020,ko00250,ko00630,ko01100,ko01110,ko01200,ko01210,ko01230
SQG0238	191.06	192.063	C7H12O6	[M-H]-	Kinic acid	Organic acids	Organic acids	77-95-2	B	866620	917470	858710	633960	627790	645960	496210	446560	437890	634970	700120	659660	C00296	ko00400,ko01100
SQG0346	193.04	194.043	C6H10O7	[M-H]-	D-Glucoronic acid	Others	Saccharides and Alcohols	6556-12-3	B	90710	79988	94101	185560	183080	192210	154280	146220	141140	111170	116080	128730	C00191	ko00040,ko00053,ko00520,ko00562,ko01100
SQG0467	193.04	194.043	C6H10O7	[M-H]-	Aldehydo-D-galacturonate	Organic acids	Organic acids	685-73-4	B	87824	95420	85640	199660	171410	185760	142480	145560	128990	122240	109540	136820	--	--
SQG0042	195.05	196.058	C6H12O7	[M-H]-	Gluconic acid	Others	Saccharides and Alcohols	526-95-4	A	1151200	1272400	1210400	2816700	2891400	2971300	2931200	2943800	2839000	1885900	1944200	2354600	C00257	ko00030,ko01100,ko01110,ko01200
SQG0599	164.07	199.043	C6H14ClNO2S	[M-Cl]+	L-Methionine methyl ester	Amino acids and derivatives	Amino acids and derivatives	2491-18-1	B	4117.1	5847	5264.6	3515.5	3250.6	2376.4	4308.1	3714.5	4653.3	5591.4	5077.1	5227.6	--	--
SQG0128	201.11	202.101	C10H18O4	[M-H]-	Sebacic acid	Organic acids	Organic acids	111-20-6	B	18252	19871	20619	13017	13677	13321	9950.5	13662	10491	9638.5	12162	15337	--	--
SQG0302	203.08	204.09	C11H12N2O2	[M-H]-	L-Tryptophan	Amino acids and derivatives	Amino acids and derivatives	73-22-3	A	2673500	2287300	2382800	1048200	1017900	1063500	914340	870320	1014600	1391600	1456200	1435700	C00078	ko00260,ko00380,ko00400,ko00901,ko00966,ko00970,ko01100,ko01110,ko01210,ko01230
SQG0703	207.07	206.058	C11H10O4	[M+H]+	Clove chromone	Others	Others	-	B	42848	44978	52075	59495	64807	74233	74524	77775	74843	67163	61312	68675	--	--
SQG1030	209.08	208.074	C11H12O4	[M+H]+	Methyl ferulate	Phenolic acids	Phenolic acids	2309-07-1	B	9	9	9	9	9	9	11218	10543	11033	4918.9	5049	4622.7	--	--
SQG0047	209.12	210.126	C12H18O3	[M-H]-	Jasmonic acid	Organic acids	Organic acids	77026-92-7	B	25527	23944	25424	10659	10828	12609	12646	12126	11112	14915	13023	15267	C08491	ko00592,ko01100,ko01110,ko04075
SQG0317	213	214.016	C5H11O7P	[M-H]-	Deoxyribose 5-phosphate	Nucleotides and derivatives	Nucleotides and derivatives	102916-66-5	B	60261	55218	51657	42971	56939	66424	46424	58116	57352	58990	60341	52730	--	--
SQG0588	220.12	219.111	C9H17NO5	[M+H]+	D-Pantothenic Acid	Others	Vitamin	79-83-4	A	1709600	1792400	1768800	1319600	1274700	1371300	1214500	1165000	1230500	1520600	1745000	1619200	C00864	ko00410,ko00770,ko01100,ko01110
SQG0601	221.09	220.085	C11H12N2O3	[M+H]+	5-Hydroxy-L-tryptophan	Amino acids and derivatives	Amino acids and derivatives	56-69-9	B	2877.1	4205.9	4169.5	3764.5	4334.6	2914	4623.9	9	4047.8	3922.1	4217.4	3048.9	C00643	ko00380,ko01100
SQG1024	222.1	221.09	C8H15NO6	[M+H]+	N-Acetyl-D-galactosamine	Others	Others	1811-31-0	B	84956	73781	70155	70279	68759	66385	61086	82544	75321	81280	75777	79027	--	--
SQG1025	222.1	221.09	C8H15NO6	[M+H]+	N-Acetyl-β-D-mannosamine	Others	Others	7772-94-3	B	170190	182520	143240	109350	127790	108920	118610	105510	123680	187940	178140	168770	--	--
SQG0668	222	221.09	C8H15NO6	[M+H]+	N-Acetyl-D-glucosamine	Others	Saccharides and Alcohols	7512-17-6	B	303010	308290	273020	204900	204080	206030	205860	170040	213290	287780	317330	307200	C00140	ko00520,ko01100,ko02010
SQG1009	223.11	222.1	C11H14N2O3	[M+H]+	Glycylphenylalanine	Amino acids and derivatives	Amino acids and derivatives	721-66-4	B	123760	122520	116220	34931	38286	40029	33855	39520	40657	79505	73257	72774	--	--
SQG0623	228.1	227.091	C9H13N3O4	[M+H]+	Deoxycytidine	Nucleotides and derivatives	Nucleotides and derivatives	951-77-9	B	8316.9	8930.1	14158	5352.6	4391.5	9993.2	15283	7668.7	15611	11532	8259.2	10469	C00881	ko00240,ko01100,ko02010
SQG0078	229.02	230.02	C5H11O8P	[M-H]-	Ribulose-5-phosphate	Others	Saccharides and Alcohols	4300-28-1	B	44073	65675	54190	53384	38212	45449	100850	88129	50826	29531	50828	55538	C00117	ko00030,ko00230,ko00440,ko00710,ko01100,ko01110,ko01200,ko01230
SQG1008	237.12	236.116	C12H16N2O3	[M+H]+	DL-Alanyl-DL-phenylalanine	Amino acids and derivatives	Amino acids and derivatives	1999-45-7	B	88393	80697	87554	26618	27094	24748	28419	24922	23963	44074	48229	51848	--	--
SQG0773	243.1	242.09	C10H14N2O5	[M+H]+	Thymidine	Nucleotides and derivatives	Nucleotides and derivatives	50-89-5	B	39018	37429	39604	30005	31404	30685	33020	30960	34291	41010	40934	38706	C00214	ko00240,ko01100
SQG0794	244.09	243.086	C9H13N3O5	[M+H]+	Cytidine	Nucleotides and derivatives	Nucleotides and derivatives	65-46-3	A	1804600	1200600	1459600	1998600	2054400	1946100	2270200	1969100	2404800	2241600	2443600	2052200	C00475	ko00240,ko01100,ko02010
SQG0442	243.06	244.07	C9H12N2O6	[M-H]-	β-Pseudouridine	Nucleotides and derivatives	Nucleotides and derivatives	1445-07-4	B	82746	70717	67611	56740	89082	87910	87893	91363	107920	73108	65478	66054	C02067	ko00240,ko01100
SQG0321	243.06	244.07	C9H12N2O6	[M-H]-	Uridine	Nucleotides and derivatives	Nucleotides and derivatives	58-96-8	A	872520	763250	691300	571000	862760	797030	1129400	887190	1208300	841350	899700	955330	C00299	ko00240,ko01100,ko02010
SQG0353	245.09	246.1	C13H14N2O3	[M-H]-	Acetyltryptophan	Amino acids and derivatives	Amino acids and derivatives	2280-01-5	B	10246	7588.8	8390.7	4801.7	2143.4	3965	17157	20023	20630	15048	11713	8923.1	C03137	--
SQG0411	246.02	247.025	C8H10NO6P	[M-H]-	Pyridoxal 5'-phosphate	Others	Vitamin	54-47-7	B	41600	61366	41670	48385	48469	51101	43853	35256	44249	47217	51389	53116	C00018	ko00730,ko00750,ko01100
SQG0592	252.11	251.102	C10H13N5O3	[M+H]+	Deoxyadenosine	Nucleotides and derivatives	Nucleotides and derivatives	958-09-8	A	380400	365440	376500	89100	86852	86909	99938	91901	109960	234060	232840	213860	C00559	ko00230,ko01100,ko02010
SQG0638	256.2	256.082	C11H14NO6+	[M+H]+	Nicotinate D-ribonucleoside	Others	Vitamin	17720-18-2	A	1211100	1136500	1130600	1686400	1706900	1722700	2601700	2639400	3197600	2401600	1862700	1791400	C05841	ko00760,ko01100
SQG1028	258.11	257.103	C8H20NO6P	[M+H]+	Choline alfoscerate	Lipids	PC	28319-77-9	B	174700	187210	158490	193560	194160	182190	75494	76277	83493	205600	168440	178620	--	--
SQG0071	257.08	258.085	C10H14N2O6	[M-H]-	5-Methyluridine	Nucleotides and derivatives	Nucleotides and derivatives	1463-10-1	B	4684.7	5397.5	5346.3	2041	2541.5	2362.4	3304.8	1708.7	3248.6	3564.6	4436.2	2342.9	--	--
SQG0334	259.02	260.03	C6H13O9P	[M-H]-	Glucose-1-phosphate	Others	Saccharides and Alcohols	59-56-3	A	958370	910170	903430	455780	368360	557990	625210	413750	332510	377030	628210	605780	--	--
SQG0328	259	260.03	C6H13O9P	[M-H]-	D-Fructose 6-phosphate	Others	Saccharides and Alcohols	643-13-0	B	323880	440370	409110	168750	209480	202980	176960	213570	228700	271410	212930	298910	C00085	ko00052,ko00500,ko00710,ko01100,ko01200
SQG0656	265.1	265.1	C12H17N4OS+	[M+H]+	Thiamine	Others	Vitamin	-	B	74978	85091	101160	118620	154140	103230	115370	121300	151210	128040	106680	119850	C00378	ko00730,ko01100,ko02010,ko04122
SQG0596	268.1	267.097	C10H13N5O4	[M+H]+	Adenosine	Nucleotides and derivatives	Nucleotides and derivatives	58-61-7	A	2539300	2445400	2472700	1676500	1509900	1704300	2170300	2028400	2324500	1982200	2196700	2215700	C00212	ko00230,ko01100,ko02010
SQG0778	268.1	267.097	C10H13N5O4	[M+H]+	Deoxyguanosine	Nucleotides and derivatives	Nucleotides and derivatives	961-07-9	B	97228	98960	112010	61997	62025	65986	42113	49544	54019	98863	77160	76696	C00330	ko00230,ko01100,ko02010
SQG0633	269.06	268.055	C8H16N2O4S2	[M+H]+	L-Homocystine	Amino acids and derivatives	Amino acids and derivatives	626-72-2	B	26567	30472	32939	10781	15939	12459	11067	10633	14170	20145	22498	23565	C01817	ko00270
SQG0233	267.07	268.081	C10H12N4O5	[M-H]-	9-(β-D-Arabinofuranosyl)hypoxanthine	Nucleotides and derivatives	Nucleotides and derivatives	7013-16-3	B	378480	391010	402730	267900	320810	312410	256180	212410	250670	304230	311290	295370	--	--
SQG0091	267.23	268.24	C17H32O2	[M-H]-	Cis-10-Heptadecenoic Acid	Lipids	Free fatty acids	29743-97-3	B	164960	150380	182550	136670	142720	150520	223990	206320	219780	178130	179040	200460	--	--
SQG0878	273.08	272.068	C15H12O5	[M+H]+	3,5-Dihydroxy-2,4-dimethoxy-9H-fluoren-9-one	Others	Others	-	B	2773.3	1582	3051.1	3591.4	3681.1	5670.2	4192.9	4902.7	4946.1	4775.9	4545.1	3742.6	--	--
SQG0347	275	276.132	C11H20N2O6	[M-H]-	L-Saccharopine	Amino acids and derivatives	Amino acids and derivatives	997-68-2	B	12819	14831	17080	14147	12534	12215	14749	18696	17975	8579.6	13286	11022	C00449	ko00300,ko00310,ko01100,ko01110,ko01230
SQG0297	277.13	278.13	C11H22N2O4S	[M-H]-	Pantetheine	Others	Vitamin	496-65-1	B	87880	84658	87982	24340	24217	28422	40256	35620	37212	43472	45869	45542	C00831	ko00332,ko00770
SQG0954	279.17	278.163	C15H22N2O3	[M+H]+	Leucylphenylalanine	Amino acids and derivatives	Amino acids and derivatives	56217-82-4	A	216730	190910	217150	54362	64604	64770	74338	39749	64135	108730	116250	132270	--	--
SQG0676	279.23	278.225	C18H30O2	[M+H]+	Punicic acid	Lipids	Free fatty acids	544-72-9	A	1543900	1473400	1547500	756730	799600	832500	704610	622770	796600	1194000	1141200	1199000	C08364	--
SQG0094	277.22	278.225	C18H30O2	[M-H]-	γ-Linolenic Acid	Lipids	Free fatty acids	506-26-3	A	25751000	25273000	25700000	13427000	13393000	13831000	13878000	13441000	14739000	17666000	18277000	19868000	--	--
SQG0196	279.05	280.058	C13H12O7	[M-H]-	p-Coumaroylmalic acid	Phenolic acids	Phenolic acids	-	B	3878.5	2187.4	2433.1	5407.2	4003.2	3616.6	7260.8	7561.2	9075.2	6464.6	3010.2	4680.1	--	--
SQG0581	281.11	280.106	C13H16N2O5	[M+H]+	Asp-phe	Amino acids and derivatives	Amino acids and derivatives	13433-09-5	B	25478	17744	18082	22858	20371	21211	26824	26372	29346	28543	27782	23811	--	--
SQG0814	282.28	281.272	C18H35NO	[M+H]+	Octadecenoic amide	Others	Others	-	A	13636	20273	55092	16453	11256	19154	37081	22232	24312	37380	38091	37527	--	--
SQG0090	281.25	282.256	C18H34O2	[M-H]-	11-Octadecanoic acid(Vaccenic acid)	Lipids	Free fatty acids	506-17-2	A	2355600	2314500	2176200	1570500	1527600	1587600	2239300	2247500	2508900	2126700	1972800	2235500	--	--
SQG0089	281.25	282.256	C18H34O2	[M-H]-	Elaidic Acid	Lipids	Free fatty acids	112-79-8	A	7882800	7853000	7536200	5401600	5283400	5158500	7417200	7584700	8471400	7272700	6602800	7340900	--	--
SQG0782	284.1	283.092	C10H13N5O5	[M+H]+	Guanosine	Nucleotides and derivatives	Nucleotides and derivatives	118-00-3	A	7927100	7431800	7070900	5101100	6058200	5552900	4832400	5064800	5644300	7547600	6815400	6436400	C00387	ko00230,ko01100,ko02010
SQG0712	284.13	283.121	C17H17NO3	[M+H]+	N-cis-Paprazine	Alkaloids	Phenolamine	-	B	9	9	901.62	1655.1	1774.2	2062.6	2583.6	2339.2	2888.1	2550.4	2084.4	1332.5	--	--
SQG0420	283.07	284.076	C10H12N4O6	[M-H]-	Xanthosine	Nucleotides and derivatives	Nucleotides and derivatives	146-80-5	A	363930	357240	326800	347820	354300	403780	293520	294140	312100	324750	316380	341630	C01762	ko00230,ko00232,ko01100,ko01110,ko02010
SQG0759	288.13	287.127	C15H17N3O3	[M+H]+	Feruloylhistamine	Alkaloids	Phenolamine	94848-18-7	B	9	9	9	2329.3	5288.1	3435.9	9781	8511.7	6747.2	4465.3	5741.4	5222	--	--
SQG0452	289	290.004	C6H11PO11	[M-H]-	Glucarate O-Phosphoric acid	Others	Saccharides and Alcohols	-	B	8177800	7786000	7625600	6266400	6676600	6736300	2643600	3870800	3205000	6339400	6189000	6488500	--	--
SQG0473	289.1	290.123	C10H18N4O6	[M-H]-	Argininosuccinic acid	Organic acids	Organic acids	2387-71-5	B	28235	40331	31130	39119	40347	44497	60239	59900	43813	40748	37348	41997	C03406	ko00220,ko00250,ko01100,ko01110,ko01230
SQG0260	293.21	294.219	C18H30O3	[M-H]-	13-HOTrE(r)	Lipids	Free fatty acids	74784-20-6	B	20469	19698	21413	27112	28019	25296	30246	30956	26343	24709	23999	27448	--	--
SQG0212	295.05	296.053	C13H12O8	[M-H]-	Cis-p-Coumaroyltartaric acid(cis-Coutaric acid)	Phenolic acids	Phenolic acids	-	B	9	9	2996.3	10100	13698	12557	17070	15719	20525	9757	8355.7	9635.3	--	--
SQG0352	295.23	296.235	C18H32O3	[M-H]-	9,10-EODE	Lipids	Free fatty acids	65167-83-1	A	3013900	3071200	3086900	1779000	1828300	1851800	1727300	1635700	1875000	2134500	2281800	2400600	--	--
SQG0257	295.23	296.235	C18H32O3	[M-H]-	13-Hydroxy-9,11-octadecadienoic acid	Lipids	Free fatty acids	5204-88-6	A	523560	535360	528090	172580	169180	177530	215720	201550	222280	311650	315070	328680	--	--
SQG1097	298.1	297.09	C11H15N5O3S	[M+H]+	5'-Deoxy-5'-(methylthio)adenosine	Nucleotides and derivatives	Nucleotides and derivatives	2457-80-9	A	2730900	2339800	2039800	2364300	2407600	2025800	1812400	1520200	1885600	2765500	2452800	2497600	C00170	ko00270,ko00908,ko01100
SQG0620	298.1	297.107	C11H15N5O5	[M+H]+	N2-methylguanosine	Nucleotides and derivatives	Nucleotides and derivatives	2140-77-4	B	23115	17629	21757	13616	10257	10513	13839	15126	12601	16486	18023	21453	--	--
SQG0226	299.08	300.084	C13H16O8	[M-H]-	Isosalicylic acid O-glycoside	Phenolic acids	Phenolic acids	-	A	765670	705090	779090	324480	302100	297770	913790	660560	692410	565030	631640	586130	--	--
SQG0225	299.08	300.085	C13H16O8	[M-H]-	Glucosyloxybenzoic acid	Phenolic acids	Phenolic acids	-	A	548260	551330	568430	241520	237170	219290	617240	457600	532430	437110	427910	424700	--	--
SQG0692	302.31	301.298	C18H39NO2	[M+H]+	D-erythro-sphinganine	Alkaloids	Alkaloids	764-22-7	A	7521.2	6100.4	8447.4	1587.8	1956.3	1263.3	20560	19296	17655	10147	11292	9910.9	C00836	ko00600,ko01100
SQG1029	304.15	303.143	C12H21N3O6	[M+H]+	Nicotianamine	Amino acids and derivatives	Amino acids and derivatives	34441-14-0	A	80487	125170	104620	534530	571290	472490	602290	670370	644800	438110	298980	367660	--	--
SQG0767	307.08	306.074	C15H14O7	[M+H]+	Gallocatechin	Flavonoids	Flavanols	970-73-0	B	2974.3	1358.7	2022.7	2439.4	4073.1	754.87	7148.2	5947.6	3835.9	6390.7	4073.8	3043.7	C12127	ko00941,ko01110
SQG0077	306.08	307.084	C10H17N3O6S	[M-H]-	Glutathione reduced form	Amino acids and derivatives	Amino acids and derivatives	70-18-8	A	68092	60999	55290	53602	62992	52688	58695	65225	42340	60512	43643	61217	C00051	ko00270,ko00480,ko01100,ko02010
SQG0343	307	308.122	C11H20N2O8	[M-H]-	L-Glutamine O-hexside	Amino acids and derivatives	Amino acids and derivatives	-	B	9	9	9	14669	22568	19088	38994	35484	35092	37422	40712	37786	--	--
SQG0355	307.26	308.272	C20H36O2	[M-H]-	Eicosadienoic acid	Lipids	Free fatty acids	5598-38-9	B	900830	903240	900370	364310	363680	353150	556150	542080	571170	632040	585550	637810	C16525	ko01040
SQG0472	308.1	309.106	C11H19NO9	[M-H]-	L-Glutamic acid O-glycoside	Amino acids and derivatives	Amino acids and derivatives	-	B	15105	18658	16932	33614	23670	28851	44623	47311	36325	19648	25294	23411	--	--
SQG0770	312.13	311.123	C12H17N5O5	[M+H]+	2-(Dimethylamino)guanosine	Nucleotides and derivatives	Nucleotides and derivatives	2140-67-2	B	57715	52004	50583	48239	52508	52371	47897	57973	64660	71083	69128	56115	--	--
SQG0556	313.15	312.147	C18H20N2O3	[M+H]+	Phe-Phe	Amino acids and derivatives	Amino acids and derivatives	2577-40-4	A	1933.6	3727.4	6704.2	1482.1	2210.1	1262	2955.7	3472.4	2273.4	4508.7	4510.6	3861.8	--	--
SQG0898	317.07	316.058	C16H12O7	[M+H]+	Azaleatin (5-O-Methylquercetin)	Flavonoids	Flavonols	529-51-1	A	31109	21112	24330	31975	41942	24060	12541	8149.6	5537.7	21393	27815	18622	C10022	--
SQG0354	315.07	316.079	C13H16O9	[M-H]-	2,5-Dihydroxy benzoic acid O-hexside	Phenolic acids	Phenolic acids	-	A	180790	157320	183750	337820	356400	372210	753390	790560	810810	379620	421510	441680	--	--
SQG0228	315.11	316.116	C14H20O8	[M-H]-	5-(2-Hydroxyethyl)-2-O-glucosylohenol	Phenolic acids	Phenolic acids	-	B	44982	50635	49348	57513	54677	52291	108940	93073	107310	67209	66989	66536	--	--
SQG0612	322.11	321.099	C11H19N3O6S	[M+H]+	S-(methyl)glutathione	Amino acids and derivatives	Amino acids and derivatives	2922-56-7	B	249520	268060	227310	157730	115830	116570	94154	103530	85664	254170	253370	196110	C11347	--
SQG0798	324.06	323.052	C9H14N3O8P	[M+H]+	Cytidine 5'-monophosphate(Cytidylic acid)	Nucleotides and derivatives	Nucleotides and derivatives	63-37-6	B	204670	286690	264280	190480	150300	140240	89958	92342	161960	234140	267420	193630	C00055	ko00240,ko01100
SQG0008	322.4	323.21	C18H29NO4	[M-H]-	N-[(-)-Jasmonoyl]-(L)-Isoleucine (JA-L-Ile)	Organic acids	Organic acids	120330-93-0	B	10938	10526	11139	4318.9	4265.4	4338.5	4929.3	4655	4998	6937.8	6944	5888.2	C18699	ko04075
SQG0436	323.03	324.036	C9H13N2O9P	[M-H]-	Uridine 5'-monophosphate	Nucleotides and derivatives	Nucleotides and derivatives	58-97-9	B	929100	834330	967650	735250	788200	792180	441130	484590	420380	677900	635260	881430	C00105	ko00240,ko01100
SQG0815	326.31	325.298	C20H39NO2	[M+H]+	N-Oleoylethanolamine	Others	Others	111-58-0	A	53512	55229	49567	59053	59203	58923	69427	63920	69071	67183	60147	55656	--	--
SQG0216	325.09	326.1	C15H18O8	[M-H]-	Cis-p-coumaric acid 4-O-glucoside	Others	Others	-	A	853190	782380	836860	1301500	1276100	1221800	984190	886970	1018700	928200	1032700	1019800	--	--
SQG0399	325.09	326.1	C15H18O8	[M-H]-	1-O-[(E)-p-Cumaroyl]-β-D-glucopyranose	Phenolic acids	Phenolic acids	-	A	2055200	2040500	2273600	3492100	3442500	3398500	2399200	2364800	2505500	2445700	2783800	2613400	--	--
SQG0936	329.16	328.152	C16H24O7	[M+H]+	Jasminoside C	Terpenoids	Monoterpenoids	214125-05-0	B	62362	56308	44396	16706	16262	12435	3328.8	4401.7	3217.8	37744	40561	26005	--	--
SQG0419	328.05	329.053	C10H12N5O6P	[M-H]-	Cyclic AMP	Nucleotides and derivatives	Nucleotides and derivatives	60-92-4	A	255780	174540	199240	149230	172780	218110	178270	219240	231570	176660	220510	251390	C00575	ko00230,ko01100
SQG0210	329.11	330.095	C14H18O9	[M-H]-	1'-O-Vanilloyl-β-D-glucoside	Phenolic acids	Phenolic acids	-	B	8289.7	9064.4	9469.4	10354	8708.3	5869	14649	16081	17616	11980	10065	13160	--	--
SQG0305	329.12	330.131	C15H22O8	[M-H]-	3,4,5-Trimethoxyphenyl-β-D-Glucopyranoside	Phenolic acids	Phenolic acids	-	B	3857500	3898200	4121500	1512900	1462300	1627900	1676100	1727800	1698600	2293200	2529400	2402100	--	--
SQG0111	329.23	330.241	C18H34O5	[M-H]-	9,10,13-Trihyroxy-11-octadecadienoic acid	Lipids	Free fatty acids	-	A	589580	558710	593550	211720	219220	218780	178610	185230	194190	265110	301380	337120	--	--
SQG0046	329.27	330.277	C19H38O4	[M-H]-	Hexadecanoic acid 2,3-dihydroxypropyl ester	Lipids	Glycerol ester	542-44-9	B	560940	551560	565130	194170	205460	218720	188710	185350	178090	253180	284990	325530	--	--
SQG0787	332.08	331.068	C10H14N5O6P	[M+H]+	2'-Deoxyadenosine-5'-monophosphate	Nucleotides and derivatives	Nucleotides and derivatives	653-63-4	B	159420	146090	169040	189400	224020	234700	295530	263040	255910	292770	232660	251140	C00360	ko00230,ko01100
SQG1017	332.1	331.127	C14H21NO8	[M+H]+	Pyridoxine-5'-O-glucoside	Others	Vitamin	-	B	1620000	1493600	1410300	1983500	1535600	1417300	2254100	2025200	2067800	2389700	1988700	1844100	C03996	--
SQG0804	333.05	332.052	C10H13N4O7P	[M+H]+	2'-Deoxyinosine-5'-monophosphate	Nucleotides and derivatives	Nucleotides and derivatives	3393-18-8	A	716660	635840	640840	3605300	3219500	3278800	5553000	5728200	5322600	3421100	2687600	2518800	C06196	ko00230
SQG0234	331.07	332.074	C13H16O10	[M-H]-	Glucogallin	Phenolic acids	Phenolic acids	58511-73-2	B	113850	113520	119500	70608	53479	57759	48000	39144	37374	81500	75739	86412	--	--
SQG0232	331.07	332.075	C13H16O10	[M-H]-	3-O-Galloyl-β-D-glucose	Tannins	Tannin	-	B	127010	105380	110140	61244	57621	69859	37972	41728	63708	70244	80181	88000	--	--
SQG0642	335.06	334.057	C11H15N2O8P	[M+H]+	β-Nicotinamide mononucleotide	Nucleotides and derivatives	Nucleotides and derivatives	1094-61-7	A	1203800	953810	1370200	2067100	2837000	2805900	2339600	3018300	2230900	3358700	2266200	2162700	C00455	ko00760,ko01100
SQG0562	339.11	338.1	C16H18O8	[M+H]+	Trans-3-O-p-coumaric quinic acid	Phenolic acids	Phenolic acids	-	A	85054	78665	85828	215900	182770	151200	685600	643350	669710	517280	403270	401690	--	--
SQG0389	337.09	338.1	C16H18O8	[M-H]-	3-O-p-Coumaroyl quinic acid	Phenolic acids	Phenolic acids	1899-30-5	A	438100	416790	412000	833240	840940	880100	3446700	3425500	3542700	1716400	1889400	1680700	C12208	ko00940,ko00941,ko00945,ko01110
SQG0439	339	340.12	C6H14O12P2	[M-H]-	D-Fructose-1,6-biphosphate	Others	Saccharides and Alcohols	-	B	20336	26268	22467	8466.9	10289	11474	10123	12296	11060	16364	12749	16497	--	--
SQG0248	341.11	342.116	C12H22O11	[M-H]-	Isomaltulose	Others	Saccharides and Alcohols	13718-94-0	A	1378500	1605900	2047300	3276700	3494700	2670500	2995500	3008900	1984100	2723800	3301500	3106500	--	--
SQG0254	341.11	342.116	C12H22O11	[M-H]-	D-(+)-TrehaloseAnhydrous	Others	Saccharides and Alcohols	99-20-7	A	915860	941420	840080	1376200	1813400	1305300	1524800	1707600	1091400	1242600	1812200	1671700	--	--
SQG0039	341.11	342.116	C12H22O11	[M-H]-	D-(+)-Sucrose	Others	Saccharides and Alcohols	57-50-1	A	1907800	2356500	2057700	5057800	5748400	4158600	4886100	4961600	4873800	4962700	4494300	4946700	--	--
SQG0084	341.11	342.116	C12H22O11	[M-H]-	Melibiose	Others	Saccharides and Alcohols	585-99-9	A	619710	742770	805220	1298500	1581100	1409500	1563100	1621500	1400800	1451800	1186400	1296700	C05402	ko00052,ko01100,ko02010
SQG0041	341.11	342.116	C12H22O11	[M-H]-	Galactinol	Others	Saccharides and Alcohols	3687-64-7	A	3245100	4356100	4133600	8656400	8011500	9529400	10160000	10500000	8544100	8896200	8968700	8035000	--	--
SQG1046	343.3	342.288	C19H38N2O3	[M+H]+	Cocamidopropyl βine	Alkaloids	Alkaloids	4292-10-8	A	1548.1	1837.9	2245.5	1186.6	1484.4	1576.5	1133.1	1953.2	1513.3	2048.6	2391.8	2459.4	--	--
SQG0517	345.1	344.09	C18H16O7	[M+H]+	5,7-Dihydroxy-3',4',5'-trimethoxyflavone	Flavonoids	Flavonoid	18103-42-9	B	1106	445.45	925.07	2959.2	3732.7	3976.2	1687.2	1279.1	2088.5	3021.3	2489.1	1767	C19807	--
SQG0426	344.04	345.047	C10H12N5O7P	[M-H]-	Guanosine 3',5'-cyclic monophosphate	Nucleotides and derivatives	Nucleotides and derivatives	7665-99-8	A	3502700	3397300	3128900	2098300	2122000	2088000	963010	977940	1010000	1872700	2039400	2323300	C00942	ko00230,ko01100
SQG1019	348.07	347.063	C10H14N5O7P	[M+H]+	Adenosine 5'-monophosphate	Nucleotides and derivatives	Nucleotides and derivatives	61-19-8	A	637420	613150	714430	571870	673940	690740	531240	612140	667470	989740	694490	740500	C00020	ko00230,ko00908,ko01100,ko01110
SQG0245	346.06	347.063	C10H14N5O7P	[M-H]-	3'-Aenylic acid	Nucleotides and derivatives	Nucleotides and derivatives	84-21-9	B	7326.2	9641.2	7850.9	12199	13403	13919	15269	14637	25839	13471	13267	12367	C01367	ko00230,ko01100
SQG0842	351.25	350.246	C21H34O4	[M+H]+	MAG(18:4)isomer3	Lipids	Glycerol ester	-	B	18365	17942	18708	11573	12673	9660	12314	11109	11427	13615	13514	16033	--	--
SQG0862	351.25	350.246	C21H34O4	[M+H]+	MAG(18:4)isomer1	Lipids	Glycerol ester	-	B	85651	84453	88346	50643	50097	52406	42701	42432	43222	66077	59521	67071	--	--
SQG0833	353.27	352.261	C21H36O4	[M+H]+	MAG(18:3)isomer3	Lipids	Glycerol ester	-	B	77866	63286	69660	38198	38804	36965	35202	27741	30324	60903	58902	60959	--	--
SQG0673	353.27	352.261	C21H36O4	[M+H]+	MAG(18:3)isomer4	Lipids	Glycerol ester	-	B	6216.8	6385.7	6579.5	3756.6	3176	3593.4	5694.4	4507.9	4359.9	6182.9	5180.8	5368.1	--	--
SQG0671	353.27	352.261	C21H36O4	[M+H]+	MAG(18:3)isomer1	Lipids	Glycerol ester	-	B	504350	519650	513090	253560	240890	255930	450320	402180	436870	473520	456210	452930	--	--
SQG0848	353.27	352.261	C21H36O4	[M+H]+	MAG(18:3)isomer5	Lipids	Glycerol ester	-	A	471360	477520	484160	347430	359620	351750	315650	306730	321990	435150	393660	385770	--	--
SQG0295	353.09	354.095	C16H18O9	[M-H]-	Cryptochlorogenic acid	Phenolic acids	Phenolic acids	905-99-7	B	9	9	9	9	9	9	17040	18764	15150	5441.1	7282.8	7993.3	--	--
SQG0405	353.09	354.095	C16H18O9	[M-H]-	Chlorogenic acid	Phenolic acids	Phenolic acids	327-97-9	B	24472	28091	24572	29717	42964	35950	1087100	1096000	1129100	394970	410010	388030	C00852	ko00940,ko00941,ko00945,ko01110
SQG0566	355.1	354.095	C16H18O9	[M+H]+	Scopolin	Lignans and Coumarins	Coumarins	531-44-2	B	161100	126260	126340	26664	20105	18399	69505	63141	85303	137390	110990	109140	C01527	ko00940,ko01110
SQG0824	355.28	354.277	C21H38O4	[M+H]+	Glyceryl linoleate	Lipids	Glycerol ester	26545-74-4	A	23011	23666	21458	20245	19602	20972	20092	19363	22825	25300	26305	24734	--	--
SQG0682	355.28	354.277	C21H38O4	[M+H]+	MAG(18:2)isomer1	Lipids	Glycerol ester	-	A	304510	305340	278720	329290	331070	324390	381380	368400	384240	371110	359250	380150	--	--
SQG0479	355.28	354.277	C21H38O4	[M+H]+	MAG(18:2)	Lipids	Glycerol ester	-	A	2196700	2396000	2246600	1829700	1578400	1584500	3034000	2739600	2905900	2546700	2416400	2367900	--	--
SQG0214	355.1	356.11	C16H20O9	[M-H]-	Feruloyl glucose	Phenolic acids	Phenolic acids	-	B	76878	92658	91242	69131	61605	66429	73203	59784	60308	64399	81946	76942	C17759	--
SQG0481	357.3	356.293	C21H40O4	[M+H]+	MAG(18:1)isomer1	Lipids	Glycerol ester	-	A	1401400	1507100	1437500	1446700	1597500	1526500	2374600	2075100	2411700	2101200	2148100	2061100	--	--
SQG0480	357.3	356.293	C21H40O4	[M+H]+	MAG(18:1)isomer2	Lipids	Glycerol ester	-	A	1532500	1599200	1396000	1636800	1710300	1657600	2444900	2302000	2322100	2257600	2244800	2240700	--	--
SQG0274	359.08	360.084	C18H16O8	[M-H]-	Rosmarinic acid	Phenolic acids	Phenolic acids	537-15-5	B	21124	15779	16600	13807	15183	15242	37834	30005	50142	22510	22086	23825	C01850	ko00350,ko01100
SQG0068	359.1	360.106	C15H20O10	[M-H]-	Syringic acid O-glucoside	Phenolic acids	Phenolic acids	-	B	197040	206800	201040	211070	183410	211990	261440	245810	269710	222170	226980	229470	--	--
SQG1139	361.16	360.157	C20H24O6	[M+H]+	Lariciresinol	Lignans and Coumarins	Lignans	27003-73-2	B	15716	14849	14967	16130	15887	14936	16699	18113	18919	21976	17138	19009	C10646	ko00998,ko01110
SQG0786	364.07	363.058	C10H14N5O8P	[M+H]+	Guanosine 5'-monophosphate	Nucleotides and derivatives	Nucleotides and derivatives	85-32-5	B	212560	177430	308930	132140	128600	161040	61619	76157	45125	220090	177090	163310	C00144	ko00230,ko01100
SQG0889	364.28	363.277	C22H37NO3	[M+H]+	N-(2-Hydroxyethyl)eicosapentaenoic acid	Lipids	Free fatty acids	-	B	8745.3	7893.8	10822	9	9	9	9	9	9	5154.7	4027	2750.9	--	--
SQG1022	365.11	364.078	C12H21O11Na	[M+H]+	Turanose	Others	Saccharides and Alcohols	547-25-1	B	162580	106570	110730	259260	260330	241360	213110	255650	270600	331710	237680	285880	--	--
SQG0795	366.2	365.17	C16H23N5O5	[M+H]+	Isopentenyladenine-7-N-glucoside	Nucleotides and derivatives	Nucleotides and derivatives	-	B	11239	18630	18141	23258	28986	19970	8932.8	16713	23407	28351	21387	31866	--	--
SQG0007	367.1	368.111	C17H20O9	[M-H]-	Chlorogenic acid methyl ester	Phenolic acids	Phenolic acids	29708-87-0	B	3679.7	5103.7	3569.8	3244.9	3702.1	3373	125770	117660	110460	42310	39828	44693	--	--
SQG0505	373.13	372.121	C20H20O7	[M+H]+	Tangeretin	Flavonoids	Flavonols	481-53-8	B	5877	5518	6054.3	18602	5101.5	4386.1	5610.3	4972.6	5505.8	7204	7352.6	6956	C10190	--
SQG0564	377.15	376.138	C17H20N4O6	[M+H]+	Riboflavin	Others	Vitamin	83-88-5	A	121710	107370	104770	53883	42485	49238	78800	61320	66637	119020	109720	95715	C00255	ko00740,ko01100,ko01110,ko02010
SQG0025	381.19	382.199	C20H30O7	[M-H]-	Cinncassiol C1	Phenolic acids	Phenolic acids	73613-35-1	B	135560	115250	116520	79739	68141	88551	181770	181100	225250	128790	139470	129270	C17643	--
SQG0032	381.19	382.199	C20H30O7	[M-H]-	Cinncassiol A	Phenolic acids	Phenolic acids	73599-11-8	A	427880	384640	427950	380880	461220	374280	505340	519170	514520	438090	453920	445030	--	--
SQG0771	384.12	383.108	C14H17N5O8	[M+H]+	N6-Succinyl Adenosine	Nucleotides and derivatives	Nucleotides and derivatives	4542-23-8	A	340780	338880	333850	281790	286770	264980	403430	370960	366490	585860	476790	441560	--	--
SQG0609	385.13	384.122	C14H20N6O5S	[M+H]+	S-(5'-Adenosy)-L-homocysteine	Amino acids and derivatives	Amino acids and derivatives	979-92-0	A	12085	9637.4	10686	3748.4	4469.4	5387.2	3311.8	4099.2	3649.9	7876.7	8064.1	7036.3	C00021	ko00270,ko01100,ko01230
SQG0219	385.11	386.121	C17H22O10	[M-H]-	Sinapic acid-glycoside	Phenolic acids	Phenolic acids	-	A	181810	178790	176340	156040	162090	154790	151470	155530	166250	167770	166880	148980	--	--
SQG0209	385.11	386.121	C17H22O10	[M-H]-	Isosinapic acid-hexoside	Phenolic acids	Phenolic acids	-	B	53856	47159	52313	223210	196940	175060	172930	156850	194610	130840	136020	132460	--	--
SQG0800	399.2	398.137	C15H22N6O5S	[M+H]+	S-Adenosylmethionine	Amino acids and derivatives	Amino acids and derivatives	29908-03-0	B	57417	59223	55350	42971	34092	27258	23276	24991	29324	91320	50392	58812	C00019	ko00261,ko00270,ko00330,ko00908,ko01100,ko01110,ko01230,ko04122
SQG1044	403.14	402.131	C21H22O8	[M+H]+	Nobiletin	Flavonoids	Flavonoid	478-01-3	B	16789	15446	18355	46809	15236	16252	15598	16881	14511	17411	19642	18518	C10112	--
SQG0476	402.99	404.002	C9H14N2O12P2	[M-H]-	Uridine 5'-diphosphate	Nucleotides and derivatives	Nucleotides and derivatives	27821-45-0	B	59866	55895	51960	39422	33767	41001	29866	26895	26272	52042	40128	32332	C00015	ko00240,ko00908,ko01100
SQG0030	415.14	416.147	C22H24O8	[M-H]-	Apigenin-3-O-α-L-rhamnoside	Flavonoids	Flavonoid	-	B	5654	8376	6969.1	4080.6	5390.1	5350.2	3159	1964.3	4430.5	4007.7	5907.5	5338.4	--	--
SQG0897	419.1	418.09	C20H18O10	[M+H]+	Kaempferol-3-O-arabinoside	Flavonoids	Flavonols	99882-10-7	A	132270	165180	149520	123540	130850	106640	96963	89957	86916	151600	140430	124110	--	--
SQG0349	421.08	422.083	C12H23O14P	[M-H]-	Trehalose 6-phosphate	Others	Saccharides and Alcohols	4484-88-2	B	31227	24682	27241	84530	126550	98079	146070	142020	106500	68239	52074	55737	C00689	ko00500,ko01100
SQG0812	425.38	424.371	C30H48O	[M+H]+	Lupenone	Terpenoids	Triterpene	1617-70-5	B	29965	33105	32858	24258	18799	22034	52370	49236	59728	65470	77069	81164	--	--
SQG0484	426.26	425.254	C19H40NO7P	[M+H]+	LysoPE 14:0	Lipids	LPE	-	B	3850.4	3978.1	3659.5	10899	10250	10872	13064	13508	16295	7731.3	10086	8403.7	--	--
SQG0761	427.05	426.043	C17H14O13	[M+H]+	Ditartaroyl-hydroxylcoumarin	Phenolic acids	Phenolic acids	-	B	61191	53336	57187	63291	52461	45996	69210	79037	82200	81885	86353	67541	--	--
SQG0075	426	427.029	C10H15N5O10P2	[M-H]-	Adenosine 5'-Diphosphate	Nucleotides and derivatives	Nucleotides and derivatives	58-64-0	B	28596	30949	29886	62905	48538	51808	34771	25989	33901	27377	43837	34729	C00008	ko00190,ko00195,ko00230,ko00908,ko01100,ko01110
SQG0011	431.1	432.106	C21H20O10	[M-H]-	Kaempferol-3-O-rhamnoside (Afzelin)(Kaempferin)	Flavonoids	Flavonols	482-39-3	B	1123.2	1165.2	16798	4987	8036.7	3834.5	1273.3	1991.6	2518.2	5182.8	4433.6	4709.4	C16911	ko00944
SQG0382	431.1	432.106	C21H20O10	[M-H]-	Apigenin 7-O-glucoside(Cosmosiin)	Flavonoids	Flavonoid	578-74-5	B	20282	23316	25231	28665	28501	32903	35618	29640	41564	22395	27778	35486	C04608	ko00944
SQG1042	433.15	432.142	C22H24O9	[M+H]+	3,5,6,7,8,3',4'-Heptamethoxyflavone	Flavonoids	Flavonols	1178-24-1	B	6994.6	6944.4	7386.3	15497	5965.9	6986.9	7132.3	6300.9	6843.4	7466.6	8540.7	7279.5	--	--
SQG0218	431.15	432.163	C19H28O11	[M-H]-	Benzyl-β-D-glucopyranosyl(1-6)-β-D-glucopyranoside	Others	Others	-	B	233500	256470	222130	73713	57293	64793	45351	68385	53543	110930	132210	111020	--	--
SQG0507	433.22	432.215	C24H32O7	[M+H]+	Schisandrol A	Lignans and Coumarins	Lignans	7432-28-2	B	23780	23815	25621	19655	22423	16591	27276	24371	24012	22545	22214	22461	--	--
SQG0165	433.08	434.085	C20H18O11	[M-H]-	Quercetin-3-O-α-L-arabinopyranoside(guaijaverin)	Flavonoids	Flavonols	22255-13-6	B	6480.6	7477.6	5992.3	7970.2	10570	10018	10689	10924	13468	10001	9592.6	8881.4	--	--
SQG0725	435.09	434.085	C20H18O11	[M+H]+	Avicularin	Flavonoids	Flavonols	572-30-5	A	2044.1	3133	2608	4605.1	6585.1	5625.3	9931.9	9375.9	11624	6313.2	9465	7152.8	--	--
SQG0087	433.11	434.121	C21H22O10	[M-H]-	Naringenin-7-O-glucoside	Flavonoids	Dihydroflavone	529-55-5	B	18777	16782	17485	10664	17044	16293	10640	12561	15877	16200	16733	14353	--	--
SQG0159	433.11	434.121	C21H22O10	[M-H]-	Naringenin-O-glucoside	Flavonoids	Flavonoid	-	B	38060	24474	27263	33243	29003	29726	36437	36710	51020	32681	33911	30341	--	--
SQG0051	435.13	436.137	C21H24O10	[M-H]-	Phlorizin	Flavonoids	Chalcones	60-81-1	B	93221	94676	430820	404520	123250	93940	85286	61356	56477	164860	182250	169300	C01604	ko00941,ko01110
SQG0539	443.15	442.148	C20H26O11	[M+H]+	Regaloside D	Phenolic acids	Phenolic acids	114420-67-6	A	118040	109870	117520	87952	68021	70893	282470	243470	281580	155320	159400	184040	--	--
SQG1126	443.39	442.381	C30H50O2	[M+H]+	Betulin	Terpenoids	Triterpene	473-98-3	A	6336.1	3677	4412.2	12027	10757	13231	17626	21948	18380	13186	14517	15395	C08618	--
SQG1033	445.3	444.303	C31H40O2	[M+H]+	Menaquinone (K2)	Others	Vitamin	11032-49-8	B	39094	39593	33446	30541	26963	35199	34056	24337	27271	1536600	2519000	2599700	C00828	ko00130,ko01100,ko01110
SQG0901	449.11	448.1	C21H20O11	[M+H]+	Isorhamnetin-3-O-arabinoside	Flavonoids	Flavonols	-	A	7002.2	4963.4	7246.5	36101	32852	33775	19259	15782	19101	21473	23169	24514	--	--
SQG0167	447.09	448.101	C21H20O11	[M-H]-	Kaempferol-7-O-glucosdie	Flavonoids	Flavonols	16290-07-6	A	384870	374600	388540	251860	239410	264840	161280	141060	178930	249830	232450	257300	--	--
SQG0914	449.11	448.101	C21H20O11	[M+H]+	Kaempferol-3-O-glucoside (Astragalin)	Flavonoids	Flavonols	480-10-4	A	1781100	1942200	1656700	1047100	1072300	1043900	832150	664510	798700	1619000	1536700	1546800	C12249	ko00944,ko01110
SQG0182	447.09	448.101	C21H20O10	[M-H]-	Hydroxyaloe-emodin-O-glucoside	Quinones	Anthraquinone	-	B	359770	332400	406050	253630	224160	200520	152590	148070	188920	240870	220460	261170	--	--
SQG0907	449.11	448.101	C21H20O11	[M+H]+	Quercetin-3-O-α-L-rhamnoside(Quercitrin )	Flavonoids	Flavonols	522-12-3	B	1718.5	1951.6	2601.8	4269.9	5912.8	4802.8	658.85	1681.7	9	4378.7	3522.6	4012.4	C01750	ko00944
SQG0549	449.11	448.101	C21H20O11	[M+H]+	Luteolin-7-O-glucoside(Cynaroside)	Flavonoids	Flavonoid	5373-11-5	A	1191700	1502100	1649500	1650700	1927900	1334300	1752400	1509900	1580300	1943500	2171000	1927000	C03951	ko00944
SQG0547	449.11	448.101	C21H20O11	[M+H]+	Rhamnone-2-O-β-D-Glucopyranoside from Italy	Quinones	Anthraquinone	-	B	1466100	1455600	1361200	944900	921760	1038200	663870	535680	706790	1195700	1472300	1207700	--	--
SQG0383	447.09	448.101	C21H20O11	[M-H]-	Kaempferol-3-O-galactoside (Trifolin)	Flavonoids	Flavonols	23627-87-4	A	312300	313770	275860	211850	208090	202050	126040	119240	145030	201430	219600	195230	C12626	ko00944
SQG0906	449.11	448.101	C21H20O11	[M+H]+	Luteolin-3'-O-β-D-glucoside	Flavonoids	Flavonoid	5154-41-6	A	1881500	1760000	1761900	1284000	1272800	1296900	946140	773240	945890	1545400	1935600	1488100	--	--
SQG1098	449.11	449.108	C21H21O11+	[M]+	Cyanidin 3-O-galactoside	Flavonoids	Anthocyanins	142506-26-1	B	79746	89666	73703	70789	61840	51247	63820	60599	77409	88809	90799	63115	C08647	--
SQG1099	449.11	449.108	C21H21O11+	[M]+	Cyanidin 3-O-glucoside (Kuromanin)	Flavonoids	Anthocyanins	47705-70-4	A	67099	76816	87060	62820	63607	58246	59745	64846	72028	102680	89154	84778	C08604	ko00942
SQG0946	451.12	450.116	C21H22O11	[M+H]+	Eriodictyol 7-O-glucoside	Flavonoids	Dihydroflavone	38965-51-4	B	20819	24045	28140	19132	17175	22037	19584	27739	25816	25382	31127	26440	--	--
SQG0016	449.11	450.116	C21H22O11	[M-H]-	Astilbin	Flavonoids	Dihydroflavonol	29838-67-3	B	23165	30317	22323	17590	15537	15713	29590	27544	27899	21866	26850	20010	C17449	--
SQG0391	449.11	450.116	C21H22O11	[M-H]-	Eriodictyol C-hexoside	Flavonoids	Dihydroflavone	-	B	15900	14672	9069	14484	14348	17146	14840	15886	14765	10297	10796	12065	--	--
SQG1036	454.29	453.286	C21H44NO7P	[M+H]+	LysoPE 16:0	Lipids	LPE	53862-35-4	A	963540	883000	813240	490180	513850	506970	511210	452390	518200	646340	649380	689250	--	--
SQG0832	454.29	453.286	C21H44NO7P	[M+H]+	LysoPE 16:0(2n isomer)	Lipids	LPE	-	A	64814	61442	57127	49263	44121	41391	37064	35104	37844	51748	51576	56403	--	--
SQG0093	455.35	456.36	C30H48O3	[M-H]-	24,30-Dihydroxy-12(13)-enolupinol	Terpenoids	Triterpene	-	A	62240	66069	64701	24664	22658	22970	42331	34159	39408	41062	40302	35678	--	--
SQG0643	458.1	457.143	C16H27NO14	[M+H]+	Aspartic acid di-O-glucoside	Amino acids and derivatives	Amino acids and derivatives	-	A	898560	701840	699590	1088400	1247400	1039100	1366500	937710	1115600	1397400	1557500	1401300	--	--
SQG0203	457.08	458.085	C22H18O11	[M-H]-	p-Coumaroylcaffeoyltartaric acid	Phenolic acids	Phenolic acids	-	B	7297.3	4817.6	6154.6	10528	10416	13081	21694	22192	19212	9132.7	12727	12946	--	--
SQG0185	461.07	462.08	C21H18O12	[M-H]-	Tetahydroxy-flavone-7-O-β-D-glucuronide	Flavonoids	Flavonoid	-	B	2963.3	5000.2	1075.7	3709.3	4044.5	3867	4472	4649.7	2860.5	3464.5	4427.5	5416	--	--
SQG0175	461.11	462.116	C22H22O11	[M-H]-	Isoscoparin	Flavonoids	Flavonoid	20013-23-4	B	17002	17064	15841	21545	26644	24861	22297	18190	21884	17358	20082	20056	C05990	--
SQG0902	463.12	462.116	C22H22O11	[M+H]+	Diosmetin-7-O-galactoside	Flavonoids	Flavonoid	-	B	6528.2	4093.4	6329	12156	10969	15429	11992	8264.6	14072	13573	13465	9914.1	--	--
SQG0173	463.09	464.095	C21H20O12	[M-H]-	Quercetin-3-O-β-D-glucoside(Isoquercitrin)	Flavonoids	Flavonols	482-35-9	A	1335700	1366200	1470100	1762400	1799600	1890400	1738400	1563700	1823600	1674600	1689300	1696400	C05623	ko00944,ko01100,ko01110
SQG0738	465.1	464.095	C21H20O12	[M+H]+	6-Hydroxykaempferol-7-O-glucoside	Flavonoids	Flavonols	-	A	1519000	1739100	1340700	2757400	2941800	2522200	5031100	4324200	4316000	3351300	4283900	4129300	--	--
SQG0014	463.09	464.095	C21H20O12	[M-H]-	Quercetin-7-O-Glucoside	Flavonoids	Flavonols	491-50-9	A	664070	617040	719840	918760	863470	894420	838090	820290	916390	777900	906390	783490	--	--
SQG0195	463.09	464.095	C21H20O12	[M-H]-	6-Hydroxyluteolin 5-glucoside	Flavonoids	Flavonoid	-	B	743490	734160	853930	1084800	1149700	1097600	1038500	1018200	1088800	1062100	1072600	1113200	--	--
SQG0929	465.1	464.095	C21H20O12	[M+H]+	Isohyperoside	Flavonoids	Flavonols	35589-21-0	A	1370100	1367200	1194500	1687400	1447300	1324200	1458000	1273700	1473900	1944900	1888400	1787500	--	--
SQG0059	463.09	464.095	C21H20O12	[M-H]-	Quercetin-3-O-β-D-Galactoside (Hyperin)	Flavonoids	Flavonols	482-36-0	A	2035700	1766200	2147300	2666800	2741500	2347500	2531400	2465200	2608000	2382800	2405800	2359200	C10073	--
SQG0903	465.14	464.131	C22H24O11	[M+H]+	Hesperetin-7-O-glucoside	Flavonoids	Flavonoid	31712-49-9	B	58232	38919	38149	78857	86002	91424	48294	48793	62390	80323	75620	73920	--	--
SQG0056	463.12	464.132	C22H24O11	[M-H]-	Hesperetin 5-O-glucoside	Flavonoids	Dihydroflavonol	69651-80-5	B	1000000	896320	798650	1173800	1219200	1199900	1111000	943900	1078400	1005700	1053900	1126100	--	--
SQG1101	465.1	465.103	C21H21O12+	[M]+	Delphinidin 3-O-glucoside (Mirtillin)	Flavonoids	Anthocyanins	50986-17-9	A	62024	51092	34948	118510	88051	106450	183950	189180	194700	125270	111890	135730	C12138	ko00942
SQG0067	465.08	467.098	C24H19O10+	[M-2H]-	Cyanidin O-syringic acid	Flavonoids	Anthocyanins	-	B	3052.2	9	2535.2	4815.2	5690.5	5826.6	7205.1	6156.3	9495.1	5231.5	4267.2	5514.4	--	--
SQG0765	474.17	473.166	C20H23N7O7	[M+H]+	10-Formyl-THF	Alkaloids	Alkaloids	2800-34-2	A	1271700	1220200	1133500	851450	779860	733630	863540	819180	806410	1279100	1241400	1024400	C00234	ko00670,ko00970,ko01100,ko01200
SQG0031	473.11	475.124	C23H23O11+	[M-2H]-	Pelargonidin 3-O-(6''-acetylglucoside)	Flavonoids	Anthocyanins	-	B	28008	25083	22496	3178.2	2763.5	4385.8	3874.7	2049.8	2738.2	9341.4	11259	8025.7	--	--
SQG1141	477.14	476.132	C23H24O11	[M+H]+	5,2'-Dihydroxy-7,8-dimethoxyflavone glycosides	Flavonoids	Flavonoid	-	B	4719.3	4714.2	5571.1	21526	17467	27215	17208	11525	23463	13598	14353	14987	--	--
SQG0259	475.38	476.387	C30H52O4	[M-H]-	Protopanaxtriol	Terpenoids	Triterpene	34080-08-5	B	5593	5065.4	6496.7	7144.7	8847.5	7514.7	12145	11653	12484	8300.6	8002.2	9024.2	C20716	--
SQG0681	478.29	477.286	C23H44NO7P	[M+H]+	LysoPE 18:2	Lipids	LPE	-	A	365750	341800	329050	357780	320370	327260	259320	244410	286540	316690	330280	338910	--	--
SQG0482	478.29	477.286	C23H44NO7P	[M+H]+	LysoPE 18:2(2n isomer)	Lipids	LPE	-	A	2884900	2959400	2741100	3363100	3221100	3145900	2950200	2757800	3188500	3224700	3262100	3190600	--	--
SQG0909	479.11	478.101	C22H22O12	[M+H]+	Isorhamnetin-3-O-glucoside	Flavonoids	Flavonols	-	A	1501000	1081100	1129400	2863500	3011700	4046700	1443800	1152500	1547600	2248900	2245800	2301600	--	--
SQG0164	477.1	478.111	C22H22O12	[M-H]-	2,6-Dimethyl-7-octene-2,3,6-triol	Flavonoids	Flavonoid	5041-82-7	A	406280	316820	329490	874610	922910	1028400	380040	288290	442340	597840	667680	550900	--	--
SQG0578	479.12	479.119	C22H23O12+	[M]+	Petunidin 3-O-glucoside	Flavonoids	Anthocyanins	6988-81-4	B	12868	12688	12410	40367	29018	36598	21381	25000	23949	30983	27406	28394	C12139	ko00942
SQG0828	480.31	479.301	C23H46NO7P	[M+H]+	LysoPE 18:1	Lipids	LPE	89576-29-4	B	33010	31699	32482	33193	29975	30007	28121	27013	29057	31251	34222	21096	--	--
SQG0829	480.31	479.301	C23H46NO7P	[M+H]+	LysoPE 18:1(2n isomer)	Lipids	LPE	-	A	75629	75175	69952	157700	136590	138500	150130	143550	164190	138120	134380	141550	--	--
SQG0198	479.09	480.091	C21H20O13	[M-H]-	5,7-Dihydroxy-4-oxo-2-(3,4,5-trihydroxyphenyl)-4H-chromen-3-yl-β-D-allopyranoside	Others	Others	-	B	371640	413320	375220	172680	169200	177480	66755	68595	65149	177500	211200	204400	--	--
SQG1128	482.32	481.317	C23H48NO7P	[M+H]+	LysoPE 18:0(2n isomer)	Lipids	LPE	-	B	581.59	499.06	422.92	734.75	1139.3	533.65	950.86	1007.9	1087.7	999.82	575.69	947.61	--	--
SQG0153	489.1	490.111	C23H22O12	[M-H]-	Kaempferol-3-O-(6''-acetyl)-glucoside	Flavonoids	Flavonols	-	A	1762400	993420	1189900	901770	948100	757620	633660	613170	971480	1227200	1061600	1048900	--	--
SQG0485	492.31	491.301	C24H46NO7P	[M+H]+	LysoPC 16:2(2n isomer)	Lipids	LPC	-	B	2854.5	2363	3758.2	2756.6	2898.9	2625.8	1842.6	1561.3	3164.6	3041.5	2551.7	3695.2	--	--
SQG0838	494.32	493.317	C24H48NO7P	[M+H]+	LysoPC 16:1	Lipids	LPC	-	A	18083	19168	16209	22034	21295	20708	17289	15678	17901	21588	17465	16661	--	--
SQG0831	496.34	495.332	C24H50NO7P	[M+H]+	LysoPC 16:0(2n isomer)	Lipids	LPC	-	A	413580	375560	375700	340720	306270	307180	261750	226860	264640	307520	307410	291010	--	--
SQG0677	496.34	495.332	C24H50NO7P	[M+H]+	LysoPC 16:0	Lipids	LPC	17364-16-8	A	6919500	6223200	6500900	4066700	3969300	3930900	3626400	3398900	3608300	4414200	4403300	4307300	--	--
SQG0038	503.16	504.169	C18H32O16	[M-H]-	D-(+)-Melezitose	Others	Saccharides and Alcohols	597-12-6	A	192090	259520	226690	308000	283920	574490	476120	503530	378310	404000	422780	328200	--	--
SQG0333	503.16	504.169	C18H32O16	[M-H]-	Panose	Others	Saccharides and Alcohols	33401-87-5	A	122030	176150	160430	210360	196080	201530	292740	304940	299970	235600	294570	188140	C00713	--
SQG0054	505.1	506.106	C23H22O13	[M-H]-	Quercetin-O-acetylhexoside	Flavonoids	Flavonols	-	B	55536	41995	45727	39996	42350	36345	84111	50909	84521	67362	44619	47854	--	--
SQG0171	505.1	506.107	C23H22O13	[M-H]-	Quercetin-3-O-(6''-O-acetyl)-galactoside	Flavonoids	Flavonols	-	A	117980	111710	103310	74798	104520	98886	154350	123670	167160	209230	147960	118850	--	--
SQG0849	516.3	515.297	C21H46N3O9P	[M+H]+	LysoPC 18:4	Lipids	LPC	-	A	73714	77956	79435	131920	127830	118960	174150	144550	163480	125120	123130	119240	--	--
SQG0277	515.12	516.127	C25H24O12	[M-H]-	Isochlorogenic acid A	Phenolic acids	Phenolic acids	2450-53-5	B	5646.3	9	3469.2	4753.7	9077.3	19155	2722.7	9	9	7842.5	9036.9	6809	--	--
SQG1073	517.13	516.127	C25H24O12	[M+H]+	Isochlorogenic acid B	Phenolic acids	Phenolic acids	14534-61-3	B	4840.9	2519.3	4697.1	8677	6079.1	9690.9	2432.1	2083	3119.3	8442.6	6246.7	6362.6	--	--
SQG0483	518.32	517.317	C26H48NO7P	[M+H]+	LysoPC 18:3(2n isomer)	Lipids	LPC	-	A	68002	73590	69478	87142	99137	92775	90400	45726	63741	84162	79018	80961	--	--
SQG1040	518.32	517.317	C26H48NO7P	[M+H]+	LysoPC 18:3	Lipids	LPC	-	A	27152	20014	25557	27450	26630	26407	23456	23273	23912	23976	26802	27508	--	--
SQG0834	520.34	519.332	C26H50NO7P	[M+H]+	LysoPC 18:2	Lipids	LPC	-	A	3595400	3541800	3542600	3490000	3275100	3311100	2805500	2660300	3019000	3128300	3186200	3176600	--	--
SQG0836	520.34	519.332	C26H50NO7P	[M+H]+	LysoPC 18:2(isomer)	Lipids	LPC	-	A	12715000	12411000	11261000	22900000	23153000	22328000	21485000	19995000	22147000	19702000	19593000	18851000	--	--
SQG0378	519.08	520.085	C23H20O14	[M-H]-	Quercetin-3-O-(2''-acetyl)-β-D-glucuronide	Flavonoids	Flavonols	-	B	79921	80664	71858	82597	78606	82696	25667	21644	36950	68630	55282	46934	--	--
SQG0012	519.11	520.122	C24H24O13	[M-H]-	Isorhamnetin-O-acetyl-hexoside	Flavonoids	Flavonols	-	A	882460	878870	737210	908730	796020	957740	316540	231700	352890	732350	694440	508110	--	--
SQG0272	519.19	520.194	C26H32O11	[M-H]-	Pinoresinol-Hexose	Lignans and Coumarins	Lignans	-	B	36409	15462	21141	4940.1	3267.8	8767.3	4245.5	4590.4	7774.1	14463	10728	10602	--	--
SQG0275	519.19	520.194	C26H32O11	[M-H]-	Terpineol monO-glucoside	Lignans and Coumarins	Lignans	-	B	29289	16618	20706	5648.8	3167.2	9653.7	4921.7	2679.8	7363.5	9286.3	12699	12712	--	--
SQG0825	522.36	521.348	C26H52NO7P	[M+H]+	LysoPC 18:1	Lipids	LPC	-	A	476640	454650	474960	754050	952520	732450	838470	814310	753980	611590	627240	624130	--	--
SQG0282	521.09	522.101	C23H22O14	[M-H]-	Tricin O-saccharic acid	Flavonoids	Flavonoid	-	B	35779	40617	51479	30989	31256	28789	43057	26057	34248	46300	30061	32933	--	--
SQG0190	521.13	522.137	C24H26O13	[M-H]-	Rosmarinyl Glucoside	Phenolic acids	Phenolic acids	-	B	36439	39035	42524	58351	52861	59466	60558	60566	85020	54438	60064	61946	--	--
SQG0822	524.37	523.364	C26H54NO7P	[M+H]+	LysoPC 18:0(2n isomer)	Lipids	LPC	-	A	21375	19333	18431	13843	11328	12376	10934	9866.3	12353	11981	11646	13918	--	--
SQG0817	524.37	523.364	C26H54NO7P	[M+H]+	LysoPC 18:0	Lipids	LPC	19420-57-6	A	270800	257960	241350	166890	158610	157860	149710	141520	148530	179930	181150	170840	--	--
SQG0538	535.11	534.101	C24H22O14	[M+H]+	Luteolin-7-O-(6'-O-malonyl)-β-D-glucoside	Flavonoids	Flavonoid	-	A	5016.3	2994.9	2076.3	4744	2549.5	2856.8	2440.5	1377.3	1952.6	3110.2	3093.4	2755.7	--	--
SQG0827	544.34	543.333	C28H50NO7P	[M+H]+	Propyl2-(trimethylammonio)ethyl phosphate	Others	Others	-	A	27141	24564	24117	33385	32119	29175	23382	25539	24579	41050	40850	43838	--	--
SQG1143	551.1	550.096	C24H22O15	[M+H]+	Quercetin-7-O-(6'-O-malonyl)-β-D-glucoside	Flavonoids	Flavonols	-	A	233350	227530	223140	185240	179510	222800	299300	197570	362790	308620	290690	242960	--	--
SQG0172	549.09	550.096	C24H22O15	[M-H]-	Quercetin-3-O-(6''-O-malonyl)-galactoside	Flavonoids	Flavonols	-	B	216880	166040	203190	151410	137420	191890	196600	179240	294400	234800	172260	196010	--	--
SQG0150	563.1	564.112	C25H24O15	[M-H]-	Isorhamnetin-hexose-malonate	Flavonoids	Flavonols	-	B	127240	124900	103240	106870	105470	110340	43841	35074	56300	120630	96664	64616	--	--
SQG0326	565.05	566.055	C15H24N2O17P2	[M-H]-	Uridine 5'-diphospho-D-glucose	Nucleotides and derivatives	Nucleotides and derivatives	133-89-1	A	365660	365820	384470	614470	550930	531520	295040	164620	247650	358320	341870	318680	C00029	ko00040,ko00052,ko00053,ko00240,ko00500,ko00520,ko00561,ko00908,ko01100
SQG0924	581.15	580.142	C26H28O15	[M+H]+	Kaempferol-O-Pentoside-O-hexoside	Flavonoids	Flavonols	-	A	4042100	3844800	3388900	3817000	4173100	3965200	4844300	3977100	3484200	5528700	4586800	4891100	--	--
SQG0735	581.15	580.143	C26H28O15	[M+H]+	Luteolin-O-hexosyl-O-pentoside	Flavonoids	Flavonoid	-	B	16091	14161	16685	20810	14090	13088	14184	14789	14481	21460	21140	21542	--	--
SQG0386	593.15	594.158	C27H30O15	[M-H]-	Kaempferol-3-O-robinobioside(Biorobin)	Flavonoids	Flavonols	17297-56-2	B	3211	1938.4	2997.7	6709.4	3889.2	6397.8	7473.4	7635.4	8075.8	5709.4	4625.6	5669	--	--
SQG0938	597.14	596.137	C26H28O16	[M+H]+	Quercetin-3-O-β-D-xylopyranosyl-(1→2)-β-D-galactopyranoside	Flavonoids	Flavonols	-	A	5729400	5198400	4863700	10078000	11881000	8994200	17844000	17739000	19696000	14270000	14867000	14454000	--	--
SQG0189	595.13	596.138	C26H28O16	[M-H]-	Quercetin-3-arabinoylglucoside	Flavonoids	Flavonols	-	B	2582900	2818800	2772800	6267100	5462200	5037100	9110800	8959700	9859100	5885400	6086100	6835700	--	--
SQG0952	597.15	596.138	C26H28O16	[M+H]+	Quercetin-3-sambubioside	Flavonoids	Flavonols	83048-35-5	A	6281200	5592100	4617100	10822000	11798000	10268000	16083000	18023000	15846000	12723000	16779000	12354000	--	--
SQG0974	611.14	610.132	C30H26O14	[M+H]+	Gallocatechin-Gallocatechin	Flavonoids	Flavanols	-	A	245170	203270	243720	138900	143370	184500	106090	100040	102720	207330	192970	172080	--	--
SQG0956	611.15	610.145	C27H30O16	[M+H]+	Luteolin-7-O-β-D-gentiobioside	Flavonoids	Flavonoid	-	A	1725900	1493400	1409800	2112100	1554800	1861200	3036000	2515600	3944200	2505800	2430200	2776600	--	--
SQG0061	609.15	610.153	C27H30O16	[M-H]-	Quercetin-3-O-robinobioside	Flavonoids	Flavonols	52525-35-6	A	3520.3	4294.7	4309.8	8196.7	8997.7	8025.3	13980	10318	18322	6798.3	9140.4	11633	--	--
SQG0972	611.16	610.153	C27H30O16	[M+H]+	Isorhamnetin-O-Hexoside-O-Pentoside	Flavonoids	Flavonols	-	B	2720.9	1750.3	1601.6	8114.6	7311.3	10636	8063.2	4718.2	2987.4	6550.4	7903.1	8661.5	--	--
SQG0966	611.16	610.153	C27H30O16	[M+H]+	Kaempferol-3,7-O-diglucoside	Flavonoids	Flavonols	-	B	1555300	1681900	1383200	1623000	1477700	1569900	3247600	3149200	3404600	2593800	2780500	2956300	--	--
SQG0948	611.16	610.153	C27H30O16	[M+H]+	5,7,3',4'-Tetrahydroxy-6-methoxyflavone-8-C-[β-D-Xylosyl-(1-2)]-β-D-glucoside	Flavonoids	Flavonoid carbonoside	-	B	32936	34585	32849	86680	85413	86223	81181	87573	85558	107630	85608	73073	--	--
SQG0964	611.16	610.153	C27H30O16	[M+H]+	Iso-8-C-hexosyl-luteolin O-hexoside	Flavonoids	Flavonoid carbonoside	-	B	16227	9864.9	13132	15696	11732	12089	27006	26119	29834	26802	24535	17682	--	--
SQG0744	611.16	610.153	C27H30O16	[M+H]+	Luteolin-3',7-di-O-glucoside	Flavonoids	Flavonoid	52187-80-1	B	10501	8557.4	8079.4	7002.1	10785	8315.6	14614	13347	17872	14085	14057	15024	--	--
SQG0736	611.1	610.153	C27H30O16	[M+H]+	8-C-Hexosyl-luteolin O-hexoside	Flavonoids	Flavonoid carbonoside	-	A	1402700	1069600	1050900	2693900	2663100	2492300	2809000	2604800	2807000	3124400	3032700	2341900	--	--
SQG0235	611.14	612.152	C20H32N6O12S2	[M-H]-	Oxidized Glutathione	Amino acids and derivatives	Amino acids and derivatives	121-24-4	B	50928	36268	40193	36606	33260	31238	23065	31574	27727	32555	32285	27760	--	--
SQG0037	611.1	612.152	C20H32N6O12S2	[M-H]-	Oxiglutatione	Amino acids and derivatives	Amino acids and derivatives	27025-41-8	B	19740	14761	27228	16956	15641	13436	14832	17328	12918	23192	16834	15595	C00127	ko00480,ko01100
SQG0258	617.41	618.413	C36H58O8	[M-H]-	Oleanolic acid 2-O-β-D-glucopyranoside	Terpenoids	Triterpene Saponin	14162-53-9	B	493.17	847.98	888.49	1213.2	1146.9	1428.3	799.06	990.15	886.25	962.77	1117.6	1019.5	--	--
SQG0375	621.22	622.226	C30H38O14	[M-H]-	Syringaresinol-aceGlu	Lignans and Coumarins	Lignans	-	B	3011.9	2241.6	3299.9	4644.8	3580.4	3471.4	13841	10878	14278	5981	6415.4	6857.2	--	--
SQG0358	621.44	622.444	C36H62O8	[M-H]-	Ginsenoside K	Terpenoids	Triterpene Saponin	39262-14-1	B	1605.1	1830.9	1764.4	4110.4	3458.4	3407.9	8992.5	8775.3	9480.2	5790.3	4862.4	4999.8	--	--
SQG0095	621.45	622.444	C36H62O8	[M-H]-	Ginsenoside Rh2	Terpenoids	Triterpene Saponin	78214-33-2	A	1671.6	1283.5	2145.9	4359.6	4033.7	3983.4	8864.9	8791.4	10117	4336.2	4696.4	6332.8	--	--
SQG0965	627.16	626.148	C27H30O17	[M+H]+	6-Hydroxykaempferol-3,6-O-Diglucoside	Flavonoids	Flavonols	-	A	171860	175010	200610	322620	272600	333290	906940	978460	1469200	813860	749830	600640	--	--
SQG0362	631.39	632.392	C36H56O9	[M-H]-	Oleanolic acid-3-O-β-D-glucuronide	Terpenoids	Triterpene Saponin	26020-14-4	B	15738	15998	17004	29299	28296	27312	48295	43108	48050	34863	32484	31899	C08964	--
SQG0925	639.2	638.185	C29H34O16	[M+H]+	5,4'-Dihydroxy-6,7-dimethoxyflavone-8-C-[β-D-glucosyl-(1-2)]-β-D-glucoside	Flavonoids	Flavonoid carbonoside	-	B	12073	11636	14967	16645	13760	15374	18026	10532	17663	20450	22270	15375	--	--
SQG0009	637.43	638.439	C36H62O9	[M-H]-	Ginsenoside-F1	Terpenoids	Triterpene Saponin	53963-43-2	A	29536	27054	27747	54518	63694	56724	81304	70669	100060	79627	83976	71868	C20780	--
SQG0367	637.43	638.439	C36H62O9	[M-H]-	20(S)-Ginsenoside Rh1	Terpenoids	Triterpene Saponin	63223-86-9	A	72344	50470	52872	131620	173710	163150	264540	188530	324860	111600	134720	123370	--	--
SQG0975	641.17	640.163	C28H32O17	[M+H]+	Isorhamnetin-O-Hexoside-O-Hexoside	Flavonoids	Flavonols	-	A	104070	110800	107530	153690	158610	145750	107030	91986	119140	169990	156790	154770	--	--
SQG0341	649.1	650.227	C24H42O20	[M-H]-	D(+)-Melezitose O-rhamnoside	Others	Saccharides and Alcohols	-	B	27569	32437	38734	13712	15843	12729	11388	9071.6	12997	37665	25125	35276	--	--
SQG0718	655.17	654.158	C32H30O15	[M+H]+	Luteolin-O-sinapoylhexoside	Flavonoids	Flavonoid	-	B	7679.1	6061.9	6677.2	7439.6	9906.4	10138	17534	12887	21211	8542.2	11101	10002	--	--
SQG1140	655.44	654.434	C36H62O10	[M+H]+	Pseudoginsenoside RT5	Terpenoids	Triterpene Saponin	98474-78-3	B	21097	21109	23927	28484	29195	29704	39390	38071	37226	31024	28751	33666	--	--
SQG1018	664.12	663.109	C21H27N7O14P2	[M+H]+	Nicotinic acid adenine dinucleotide	Nucleotides and derivatives	Nucleotides and derivatives	53-84-9	B	101380	106410	78646	61161	59924	62253	53860	62547	51442	114100	74543	69272	C00003	ko00190,ko00730,ko00760,ko01100
SQG0917	667.14	666.137	C29H30O18	[M+H]+	Luteolin-O-Malonyl-O-Hexoside-O-Pentoside	Flavonoids	Flavonoid	-	A	1636000	1124700	945350	649330	687360	751400	722090	689240	870130	1188500	994420	1070700	--	--
SQG0036	665.21	666.222	C24H42O21	[M-H]-	Nystose	Others	Saccharides and Alcohols	13133-07-8	B	623370	731020	826100	652740	601110	694940	516230	417790	483540	484970	429260	501370	--	--
SQG0335	665.21	666.222	C24H42O21	[M-H]-	Maltotetraose	Others	Saccharides and Alcohols	34612-38-9	B	4339.1	7402.7	3420.4	7747.6	7664.9	3527.9	12330	9490.1	11145	6409.1	5522.2	8790.3	C02052	--
SQG0830	677.37	676.367	C33H56O14	[M+H]+	2,3-Dihydroxypropyl-9,12,15-octadecatrienoate-hexose-hexose	Lipids	Free fatty acids	-	A	1353200	1155800	1023900	877520	739940	733560	572060	519420	585820	1098400	1106000	1064700	--	--
SQG0835	679.39	678.383	C33H58O14	[M+H]+	2,3-Dihydroxypropyl-9,12-octadecadienoate-hexose-hexose	Lipids	Free fatty acids	-	A	64186	56658	52695	78830	66516	71060	74089	52767	64111	93327	79225	89668	--	--
SQG0308	686.1	687.149	C21H33N7O13P2S-2	[M-H]-	3'-dephospho-CoA	Nucleotides and derivatives	Nucleotides and derivatives	3633-59-8	B	14442	15437	14973	5986.2	8957.5	7280.4	3899.9	3359.2	4302.3	9170.4	7711.4	6558.8	C00882	ko00770,ko01100
SQG0970	697.16	696.153	C30H32O19	[M+H]+	Kaempferol-O-Hexoside-O-malonyl-O-Hexoside	Flavonoids	Flavonols	-	A	97357	99792	119000	27592	28960	30159	25724	17478	20532	79815	67463	70949	--	--
SQG1082	713.16	712.149	C30H32O20	[M+H]+	Quercetin-7-O-malonylhexosyl-hexoside	Flavonoids	Flavonols	-	A	22370	21562	19572	11518	13685	16914	20070	25286	21090	29673	26916	31429	--	--
SQG0973	713.15	712.149	C30H32O20	[M+H]+	Quercetin-glucoside-malonyl-glucoside	Flavonoids	Flavonols	-	B	19940	15705	18238	15319	7660.9	17461	29959	22207	23338	24390	26592	26369	--	--
SQG1093	713.16	712.149	C30H32O20	[M+H]+	Quercetin-5-O-malonylhexosyl-hexoside	Flavonoids	Flavonols	-	A	3864.8	2276.7	3325.3	3550.2	2173.9	2137.6	5056.4	3071.5	4870.8	5960.4	3979	4111.5	--	--
SQG0968	727.17	726.164	C31H34O20	[M+H]+	Isorhamnetin-O-Hexoside-O-malonyl-O-Hexoside	Flavonoids	Flavonols	-	A	53211	56637	49138	75611	56236	38138	30737	22156	29793	79495	59018	51238	--	--
SQG0438	742.1	743.075	C21H28N7O17P3	[M-H]-	NADP (Nicotinamide adenine dinucleotide phosphate)	Nucleotides and derivatives	Nucleotides and derivatives	53-59-8	B	13123	10731	11288	10055	10074	10636	9501.1	10373	8898.6	12218	9241.7	10929	C00006	ko00195,ko00480,ko00760,ko01100
SQG0105	751.48	752.471	C41H68O12	[M-H]-	Notoginsenoside T5	Terpenoids	Triterpene Saponin	769932-34-5	A	1615.9	1699.5	1442.9	2845.9	1945.2	3791.8	2494.2	2655.2	2241.3	1919.2	2507.9	3059.5	--	--
SQG0099	753.49	754.487	C41H70O12	[M-H]-	Ginsenoside Mc	Terpenoids	Triterpene Saponin	-	A	9	9	9	834.87	678.62	664.92	1768.3	1629.7	1657.2	834.6	1173.9	1060.1	--	--
SQG0993	759.2	758.19	C32H38O21	[M+H]+	Quercetin-O-Pentoside-O-Hexoside-O-Hexoside	Flavonoids	Flavonols	-	A	41645	39631	33195	59298	60714	60922	112870	96513	140880	138520	93876	99609	--	--
SQG0364	763.43	764.435	C41H64O13	[M-H]-	Oleanolic acid-3-O-β-D-pyran xylose(1→3)-β-D-pyran glucuronide	Terpenoids	Triterpene Saponin	-	B	18903	14930	17206	17646	19675	20367	28756	27745	31194	17157	18565	21976	--	--
SQG0097	765.49	766.487	C42H70O12	[M-H]-	Ginsenoside Rg5	Terpenoids	Triterpene Saponin	-	A	1230.2	1143.7	1098.9	6599.3	7886.4	6575.8	5505.5	5719.7	5894.7	4357.7	4570.8	4812.5	--	--
SQG0361	765.48	766.487	C42H70O12	[M-H]-	Ginsenoside Rk1	Terpenoids	Triterpene Saponin	494753-69-4	A	9903.7	10818	10816	55697	51702	52743	43798	38997	44609	33507	38902	38920	--	--
SQG1067	771.21	770.206	C37H38O18	[M+H]+	8-C-Hexosyl-apigenin O-feruloylhexoside	Flavonoids	Flavonoid carbonoside	-	B	5988.1	747.32	2734.1	4355.3	9	3200.9	4456.4	1766.6	3216.3	5296.6	7271	4212.1	--	--
SQG0117	769.47	770.482	C41H70O13	[M-H]-	Notoginsenoside R2	Terpenoids	Triterpene Saponin	80418-25-3	A	3439800	2845900	3076200	3513600	3381100	3921200	3418200	3757200	3639000	3572900	3730500	3271700	--	--
SQG0102	769.49	770.482	C41H70O13	[M-H]-	Ginsenoside F3	Terpenoids	Triterpene Saponin	62025-50-7	A	4841.3	3895.4	4154.8	16441	17901	17071	22180	25170	21521	13356	14509	16458	--	--
SQG0222	771.2	772.206	C33H40O21	[M-H]-	Quercetin-O-rutinoside-hexose	Flavonoids	Flavonols	-	B	19512	22442	19232	57896	53826	52816	41474	43830	46532	38751	44995	40520	--	--
SQG0981	773.22	772.206	C33H40O21	[M+H]+	Isorhamnetin-O-Hexoside-O-Hexoside-O-Pentoside	Flavonoids	Flavonols	-	B	3113.9	2413.5	3794	7755.4	6929	3806.8	7576.2	4310.1	4647.2	6796.2	8100.2	6224.8	--	--
SQG0852	798.5	780.467	C42H68O13	[M+NH4]+	Oleanolic acid-O-Hexoside-O-Hexoside	Terpenoids	Triterpene Saponin	-	B	14867	12101	14095	116230	108450	98042	175090	187630	202540	92575	110340	124930	--	--
SQG0045	783.49	784.497	C42H72O13	[M-H]-	Ginsenoside F2	Terpenoids	Triterpene Saponin	62025-49-4	A	737130	817560	802090	1176000	1143300	1177000	1363600	1326600	1338500	1171700	1184400	1121000	C20779	--
SQG0086	783.49	784.497	C42H72O13	[M-H]-	20(S)-Ginsenoside Rg3	Terpenoids	Triterpene Saponin	14197-60-5	B	54658	59514	56927	222140	218150	214470	387980	359680	408980	265850	265640	246550	C20778	--
SQG0255	783.49	784.497	C42H72O13	[M-H]-	Ginsenosides Rg2	Terpenoids	Triterpene Saponin	52286-74-5	A	1073200	1079100	1157700	1477800	1385600	1439500	2144000	1765200	2084100	1467700	1622000	1693600	--	--
SQG0065	784.15	785.157	C27H33N9O15P2	[M-H]-	Flavin adenine dinucleotide(FAD)	Nucleotides and derivatives	Nucleotides and derivatives	146-14-5	B	68301	75060	64226	45599	34082	39101	32321	32698	32606	51863	40208	33409	C00016	ko00740,ko01100,ko01110
SQG0206	785.25	786.258	C35H46O20	[M-H]-	Echinacoside	Phenolic acids	Phenolic acids	82854-37-3	B	121260	118800	139330	252920	271890	292090	415020	365070	440170	256600	295350	285220	C10450	--
SQG0763	789.21	788.201	C33H40O22	[M+H]+	6-Hydroxykaempferol-3,7,6-O-triglycoside	Flavonoids	Flavonols	-	A	17149	9324.8	12935	9434.7	11788	9416.8	9662.1	12253	12142	19319	18818	17309	--	--
SQG0002	799.48	800.492	C42H72O14	[M-H]-	Ginsenoside Rg1	Terpenoids	Triterpene Saponin	22427-39-0	A	5876000	6637900	7173200	8736300	8307400	9180100	8818000	9381200	9215800	8918800	9670600	8988500	C08946	--
SQG0264	799.48	800.492	C42H72O14	[M-H]-	Ginsenoside Rf	Terpenoids	Triterpene Saponin	52286-58-5	B	130570	128000	125750	147870	150890	166210	135090	136330	165700	125330	135470	161060	C08945	--
SQG0131	829.5	830.503	C43H74O15	[M-H]-	Ginsenoside ST-3	Terpenoids	Triterpene Saponin	-	A	7910600	7609100	7813100	15764000	15638000	15436000	16543000	15848000	16634000	13878000	13645000	13405000	--	--
SQG0103	915.55	916.54	C47H80O17	[M-H]-	Notoginsenoside Ft1	Terpenoids	Triterpene Saponin	155683-00-4	A	7509.9	8129.3	7739.9	29741	29247	30685	52421	46732	49648	30944	32921	31925	--	--
SQG0013	931.53	932.534	C47H80O18	[M-H]-	Notoginsenoside R1	Terpenoids	Triterpene Saponin	80418-24-2	A	353740	403560	411890	650730	632960	676110	674450	710820	664380	573180	588050	558360	C08961	--
SQG0268	945.54	946.55	C48H82O18	[M-H]-	Ginsenoside Re	Terpenoids	Triterpene Saponin	52286-59-6	A	466750	465530	480420	514110	431180	711130	924670	522460	628420	500980	498700	581640	C08944	--
SQG0146	945.56	946.55	C48H82O18	[M-H]-	Notoginsenoside K	Terpenoids	Triterpene Saponin	-	A	1672.1	2078.7	2439	4855.8	7263	3317.2	30564	16209	15977	6822.1	10805	11262	--	--
SQG0001	955.49	956.498	C48H76O19	[M-H]-	Ginsenoside Ro	Terpenoids	Triterpene Saponin	34367-04-9	A	8611.1	8802.6	8206.5	7665.7	8197.7	7601.7	4967.7	4421.4	5899.2	6011.6	6815.1	7055.8	C17543	--
SQG0135	959.54	960.529	C48H80O19	[M-H]-	Notoginsenoside G	Terpenoids	Triterpene Saponin	-	A	3854.8	2503.1	2912.1	3396.6	4733.6	5288.4	6101	5500.2	3800.6	4436.8	4452.1	4585.8	--	--
SQG0168	961.55	962.545	C48H82O19	[M-H]-	Notoginsenoside N	Terpenoids	Triterpene Saponin	-	A	52120	47810	51720	110030	99496	74026	109940	95309	104300	90015	91650	105880	--	--
SQG0157	961.56	962.545	C48H82O19	[M-H]-	Notoginsenoside M	Terpenoids	Triterpene Saponin	-	A	56690	55904	50270	108940	119270	124460	144660	125120	125970	96024	104070	110650	--	--
SQG0152	977.55	978.54	C48H82O20	[M-H]-	Notoginsenoside E	Terpenoids	Triterpene Saponin	-	A	10093	13477	11846	15511	14713	15450	16916	14666	13051	13004	16388	13897	--	--
SQG0043	1077.59	1078.59	C53H90O22	[M-H]-	Ginsenosides Rc	Terpenoids	Triterpene Saponin	11021-14-0	B	15361	14192	13844	28714	31727	29889	22280	21037	23153	24188	25153	24439	--	--
SQG0351	1077.59	1078.59	C53H90O22	[M-H]-	Ginsenosides Rb2	Terpenoids	Triterpene Saponin	11021-13-9	B	62299	68741	64582	154190	142980	149820	106460	103320	111550	129260	121070	115010	--	--
SQG0112	1077.6	1078.59	C53H90O22	[M-H]-	Notoginsenoside L	Terpenoids	Triterpene Saponin	-	A	368760	325950	281660	793460	843810	799500	764350	844930	841050	801090	735190	654820	--	--
SQG0176	1093.58	1094.59	C53H90O23	[M-H]-	sanchirhinoside A6	Terpenoids	Triterpene Saponin	-	A	738390	1038500	843020	3384000	3424000	2762300	2774000	2899500	2322500	2042300	2298000	2087300	--	--
SQG0121	1107.6	1108.6	C54H92O23	[M-H]-	Ginsenoside Rb1	Terpenoids	Triterpene Saponin	41753-43-9	A	20252	21113	21426	44749	44792	43679	63480	55072	55416	49806	51331	44868	--	--
SQG0139	1123.59	1124.6	C54H92O24	[M-H]-	Notoginsenoside A	Terpenoids	Triterpene Saponin	193895-21-5	A	174260	178430	174360	372060	331300	319660	501250	443890	422600	317690	301060	316610	--	--
SQG0119	1138.6	1140.59	C54H92O25	[M-H]-	Notoginsenoside C	Terpenoids	Triterpene Saponin	-	A	525.37	509.15	536.98	980.21	1377.5	1408.7	1392.3	1639.6	1950.9	1374.8	1260.8	1139.2	--	--

## Sheet: Table S3
Supplemental Table S3 DAMs of k-means clustering analysis
Index	Group	Formula	Compounds	Class I	Class II	One_1	One_2	One_3	Two_1	Two_2	Two_3	Thr_1	Thr_2	Thr_3
SQG0585	1	C8H11N	Phenethylamine	Others	Others	90636	99171	94952	3692.3	6057.2	3666.2	3651	2245	3354.3
SQG0807	1	C5H14N4	Agmatine	Alkaloids	Phenolamine	20579	19002	21888	5974.9	5270.1	5601.8	4280.1	3714.2	2358.1
SQG0613	1	C6H13NO2	L-Isoleucine	Amino acids and derivatives	Amino acids and derivatives	32027000	33779000	31413000	9891400	9961400	9946300	9816600	8609700	9795800
SQG0626	1	C6H13NO2	6-Aminocaproic acid	Organic acids	Organic acids	1229600	1277800	764730	271840	294650	301380	342280	244210	296600
SQG0615	1	C6H13NO2	L-Leucine	Amino acids and derivatives	Amino acids and derivatives	17226000	17018000	18693000	6043100	5478000	5189500	5549400	5084300	5794900
SQG0628	1	C6H13NO2	L-Allo-Isoleucine	Amino acids and derivatives	Amino acids and derivatives	3775300	3143000	3531600	1032100	1059200	933150	868400	1009700	966760
SQG0608	1	C6H13NO2	α-Aminocaproic acid	Amino acids and derivatives	Amino acids and derivatives	32154000	33150000	32646000	9898300	10042000	9400200	9855100	7960400	9732800
SQG0417	1	C5H8O4	Glutaric acid	Organic acids	Organic acids	147700	141710	145940	36326	34604	40412	46028	43502	55510
SQG0622	1	C5H4N4O	Hypoxanthine	Nucleotides and derivatives	Nucleotides and derivatives	11119	9752.4	10630	3171.2	2775	3903.9	8514.3	7442.6	8278.5
SQG0607	1	C5H4N4O	Allopurinol	Nucleotides and derivatives	Nucleotides and derivatives	7618.3	6419.2	7202.9	2197.8	4653.8	2417.1	5079.9	5307.7	4011.9
SQG0614	1	C8H11NO	L-Tyramine	Amino acids and derivatives	Amino acids and derivatives	7040.2	5464.7	6531.2	812.43	667.37	1360	9	9	9
SQG0299	1	C6H10O4	2-Methylglutaric acid	Organic acids	Organic acids	201090	173800	200910	45533	44243	68451	29981	19650	41441
SQG0085	1	C6H10O4	Methylglutaric acid	Organic acids	Organic acids	26044	25609	23513	9256.5	5659.6	7712.7	6670	6184.1	8869.5
SQG0799	1	C7H16NO2	Acetylcholine	Alkaloids	Alkaloids	1226900	1324200	825430	621690	498440	529690	335060	301760	362910
SQG0617	1	C5H11NO2S	L-Methionine	Amino acids and derivatives	Amino acids and derivatives	1421100	1235800	1453900	514610	429790	460710	437840	419420	464230
SQG0792	1	C6H7N5	1-Methyladenine	Nucleotides and derivatives	Nucleotides and derivatives	28588	25030	27059	10072	11547	8470	9515.2	5656.8	9236.5
SQG0664	1	C6H9N3O2	L-Histidine	Amino acids and derivatives	Amino acids and derivatives	713350	687970	655480	398770	400480	364250	265200	287970	242050
SQG0423	1	C6H10O5	3-Hydroxy-3-methylpentane-1,5-dioic acid	Amino acids and derivatives	Amino acids and derivatives	1013200	1053700	1023900	358820	291300	300530	388990	367180	396870
SQG0776	1	C9H11NO2	Phenylalanine	Amino acids and derivatives	Amino acids and derivatives	20773000	20172000	20369000	7382300	6962100	6787600	6664500	6431400	7283600
SQG0774	1	C6H6N4S	6-Methylmercaptopurine	Nucleotides and derivatives	Nucleotides and derivatives	5634000	5469400	5600700	1780100	1832400	1786300	1741100	1582300	1852600
SQG0298	1	C7H12O5	2-Isopropylmalate	Organic acids	Organic acids	58930	56583	61598	23098	21646	22278	24051	15734	26209
SQG1031	1	C10H10O3	Methyl p-coumarate	Phenolic acids	Phenolic acids	3322.9	3165.1	3513.4	500.88	590.6	672.36	2113	2141.6	1431
SQG0469	1	C6H12O6	D-(+)-Glucose	Others	Saccharides and Alcohols	970810	1270300	1183500	237490	219440	229670	538840	425900	473040
SQG0594	1	C8H16N2O3	N-Glycyl-L-leucine	Amino acids and derivatives	Amino acids and derivatives	205890	202210	217280	76215	73446	73650	69752	67293	73947
SQG1012	1	C8H16N2O3	Glycylisoleucine	Amino acids and derivatives	Amino acids and derivatives	159350	154420	142920	47718	47950	53197	48735	45062	45529
SQG0625	1	C8H16N2O3	N6-Acetyl-L-lysine	Amino acids and derivatives	Amino acids and derivatives	45514	48360	50488	28925	17066	24959	32463	28731	26157
SQG0325	1	C7H11NO5	N-Acetyl-L-glutamic acid	Amino acids and derivatives	Amino acids and derivatives	672540	575420	604800	281970	299400	285500	223580	212110	258320
SQG0302	1	C11H12N2O2	L-Tryptophan	Amino acids and derivatives	Amino acids and derivatives	2673500	2287300	2382800	1048200	1017900	1063500	914340	870320	1014600
SQG0047	1	C12H18O3	Jasmonic acid	Organic acids	Organic acids	25527	23944	25424	10659	10828	12609	12646	12126	11112
SQG1009	1	C11H14N2O3	Glycylphenylalanine	Amino acids and derivatives	Amino acids and derivatives	123760	122520	116220	34931	38286	40029	33855	39520	40657
SQG1008	1	C12H16N2O3	DL-Alanyl-DL-phenylalanine	Amino acids and derivatives	Amino acids and derivatives	88393	80697	87554	26618	27094	24748	28419	24922	23963
SQG0592	1	C10H13N5O3	Deoxyadenosine	Nucleotides and derivatives	Nucleotides and derivatives	380400	365440	376500	89100	86852	86909	99938	91901	109960
SQG0071	1	C10H14N2O6	5-Methyluridine	Nucleotides and derivatives	Nucleotides and derivatives	4684.7	5397.5	5346.3	2041	2541.5	2362.4	3304.8	1708.7	3248.6
SQG0334	1	C6H13O9P	Glucose-1-phosphate	Others	Saccharides and Alcohols	958370	910170	903430	455780	368360	557990	625210	413750	332510
SQG0328	1	C6H13O9P	D-Fructose 6-phosphate	Others	Saccharides and Alcohols	323880	440370	409110	168750	209480	202980	176960	213570	228700
SQG0778	1	C10H13N5O4	Deoxyguanosine	Nucleotides and derivatives	Nucleotides and derivatives	97228	98960	112010	61997	62025	65986	42113	49544	54019
SQG0633	1	C8H16N2O4S2	L-Homocystine	Amino acids and derivatives	Amino acids and derivatives	26567	30472	32939	10781	15939	12459	11067	10633	14170
SQG0297	1	C11H22N2O4S	Pantetheine	Others	Vitamin	87880	84658	87982	24340	24217	28422	40256	35620	37212
SQG0954	1	C15H22N2O3	Leucylphenylalanine	Amino acids and derivatives	Amino acids and derivatives	216730	190910	217150	54362	64604	64770	74338	39749	64135
SQG0676	1	C18H30O2	Punicic acid	Lipids	Free fatty acids	1543900	1473400	1547500	756730	799600	832500	704610	622770	796600
SQG0257	1	C18H32O3	13-Hydroxy-9,11-octadecadienoic acid	Lipids	Free fatty acids	523560	535360	528090	172580	169180	177530	215720	201550	222280
SQG0225	1	C13H16O8	Glucosyloxybenzoic acid	Phenolic acids	Phenolic acids	548260	551330	568430	241520	237170	219290	617240	457600	532430
SQG0355	1	C20H36O2	Eicosadienoic acid	Lipids	Free fatty acids	900830	903240	900370	364310	363680	353150	556150	542080	571170
SQG0612	1	C11H19N3O6S	S-(methyl)glutathione	Amino acids and derivatives	Amino acids and derivatives	249520	268060	227310	157730	115830	116570	94154	103530	85664
SQG0798	1	C9H14N3O8P	Cytidine 5'-monophosphate(Cytidylic acid)	Nucleotides and derivatives	Nucleotides and derivatives	204670	286690	264280	190480	150300	140240	89958	92342	161960
SQG0008	1	C18H29NO4	N-[(-)-Jasmonoyl]-(L)-Isoleucine (JA-L-Ile)	Organic acids	Organic acids	10938	10526	11139	4318.9	4265.4	4338.5	4929.3	4655	4998
SQG0936	1	C16H24O7	Jasminoside C	Terpenoids	Monoterpenoids	62362	56308	44396	16706	16262	12435	3328.8	4401.7	3217.8
SQG0305	1	C15H22O8	3,4,5-Trimethoxyphenyl-β-D-Glucopyranoside	Phenolic acids	Phenolic acids	3857500	3898200	4121500	1512900	1462300	1627900	1676100	1727800	1698600
SQG0111	1	C18H34O5	9,10,13-Trihyroxy-11-octadecadienoic acid	Lipids	Free fatty acids	589580	558710	593550	211720	219220	218780	178610	185230	194190
SQG0046	1	C19H38O4	Hexadecanoic acid 2,3-dihydroxypropyl ester	Lipids	Glycerol ester	560940	551560	565130	194170	205460	218720	188710	185350	178090
SQG0234	1	C13H16O10	Glucogallin	Phenolic acids	Phenolic acids	113850	113520	119500	70608	53479	57759	48000	39144	37374
SQG0232	1	C13H16O10	3-O-Galloyl-β-D-glucose	Tannins	Tannin	127010	105380	110140	61244	57621	69859	37972	41728	63708
SQG0439	1	C6H14O12P2	D-Fructose-1,6-biphosphate	Others	Saccharides and Alcohols	20336	26268	22467	8466.9	10289	11474	10123	12296	11060
SQG0862	1	C21H34O4	MAG(18:4)isomer1	Lipids	Glycerol ester	85651	84453	88346	50643	50097	52406	42701	42432	43222
SQG0833	1	C21H36O4	MAG(18:3)isomer3	Lipids	Glycerol ester	77866	63286	69660	38198	38804	36965	35202	27741	30324
SQG0671	1	C21H36O4	MAG(18:3)isomer1	Lipids	Glycerol ester	504350	519650	513090	253560	240890	255930	450320	402180	436870
SQG0566	1	C16H18O9	Scopolin	Lignans and Coumarins	Coumarins	161100	126260	126340	26664	20105	18399	69505	63141	85303
SQG0889	1	C22H37NO3	N-(2-Hydroxyethyl)eicosapentaenoic acid	Lipids	Free fatty acids	8745.3	7893.8	10822	9	9	9	9	9	9
SQG0564	1	C17H20N4O6	Riboflavin	Others	Vitamin	121710	107370	104770	53883	42485	49238	78800	61320	66637
SQG0609	1	C14H20N6O5S	S-(5'-Adenosy)-L-homocysteine	Amino acids and derivatives	Amino acids and derivatives	12085	9637.4	10686	3748.4	4469.4	5387.2	3311.8	4099.2	3649.9
SQG0800	1	C15H22N6O5S	S-Adenosylmethionine	Amino acids and derivatives	Amino acids and derivatives	57417	59223	55350	42971	34092	27258	23276	24991	29324
SQG0218	1	C19H28O11	Benzyl-β-D-glucopyranosyl(1-6)-β-D-glucopyranoside	Others	Others	233500	256470	222130	73713	57293	64793	45351	68385	53543
SQG0914	1	C21H20O11	Kaempferol-3-O-glucoside (Astragalin)	Flavonoids	Flavonols	1781100	1942200	1656700	1047100	1072300	1043900	832150	664510	798700
SQG0182	1	C21H20O10	Hydroxyaloe-emodin-O-glucoside	Quinones	Anthraquinone	359770	332400	406050	253630	224160	200520	152590	148070	188920
SQG0093	1	C30H48O3	24,30-Dihydroxy-12(13)-enolupinol	Terpenoids	Triterpene	62240	66069	64701	24664	22658	22970	42331	34159	39408
SQG0031	1	C23H23O11+	Pelargonidin 3-O-(6''-acetylglucoside)	Flavonoids	Anthocyanins	28008	25083	22496	3178.2	2763.5	4385.8	3874.7	2049.8	2738.2
SQG0198	1	C21H20O13	5,7-Dihydroxy-4-oxo-2-(3,4,5-trihydroxyphenyl)-4H-chromen-3-yl-β-D-allopyranoside	Others	Others	371640	413320	375220	172680	169200	177480	66755	68595	65149
SQG0272	1	C26H32O11	Pinoresinol-Hexose	Lignans and Coumarins	Lignans	36409	15462	21141	4940.1	3267.8	8767.3	4245.5	4590.4	7774.1
SQG0275	1	C26H32O11	Terpineol monO-glucoside	Lignans and Coumarins	Lignans	29289	16618	20706	5648.8	3167.2	9653.7	4921.7	2679.8	7363.5
SQG0341	1	C24H42O20	D(+)-Melezitose O-rhamnoside	Others	Saccharides and Alcohols	27569	32437	38734	13712	15843	12729	11388	9071.6	12997
SQG0308	1	C21H33N7O13P2S-2	3'-dephospho-CoA	Nucleotides and derivatives	Nucleotides and derivatives	14442	15437	14973	5986.2	8957.5	7280.4	3899.9	3359.2	4302.3
SQG0970	1	C30H32O19	Kaempferol-O-Hexoside-O-malonyl-O-Hexoside	Flavonoids	Flavonols	97357	99792	119000	27592	28960	30159	25724	17478	20532
SQG0065	1	C27H33N9O15P2	Flavin adenine dinucleotide(FAD)	Nucleotides and derivatives	Nucleotides and derivatives	68301	75060	64226	45599	34082	39101	32321	32698	32606
SQG0348	2	C4H7NO4	L-AsparticAcid	Amino acids and derivatives	Amino acids and derivatives	1599300	1712300	1770400	1967000	1961800	2001400	3618300	3753200	3098300
SQG0406	2	C7H6O4	2,3-Dihydroxybenzoic Acid	Organic acids	Organic acids	101670	99241	118460	163550	150520	141740	371490	342860	377660
SQG0446	2	C6H8O5	Oxoadipic acid	Organic acids	Organic acids	8133.5	9403.1	13899	13793	8920	13337	37797	42931	47786
SQG1030	2	C11H12O4	Methyl ferulate	Phenolic acids	Phenolic acids	9	9	9	9	9	9	11218	10543	11033
SQG0353	2	C13H14N2O3	Acetyltryptophan	Amino acids and derivatives	Amino acids and derivatives	10246	7588.8	8390.7	4801.7	2143.4	3965	17157	20023	20630
SQG0226	2	C13H16O8	Isosalicylic acid O-glycoside	Phenolic acids	Phenolic acids	765670	705090	779090	324480	302100	297770	913790	660560	692410
SQG0692	2	C18H39NO2	D-erythro-sphinganine	Alkaloids	Alkaloids	7521.2	6100.4	8447.4	1587.8	1956.3	1263.3	20560	19296	17655
SQG0228	2	C14H20O8	5-(2-Hydroxyethyl)-2-O-glucosylohenol	Phenolic acids	Phenolic acids	44982	50635	49348	57513	54677	52291	108940	93073	107310
SQG0562	2	C16H18O8	Trans-3-O-p-coumaric quinic acid	Phenolic acids	Phenolic acids	85054	78665	85828	215900	182770	151200	685600	643350	669710
SQG0389	2	C16H18O8	3-O-p-Coumaroyl quinic acid	Phenolic acids	Phenolic acids	438100	416790	412000	833240	840940	880100	3446700	3425500	3542700
SQG0295	2	C16H18O9	Cryptochlorogenic acid	Phenolic acids	Phenolic acids	9	9	9	9	9	9	17040	18764	15150
SQG0405	2	C16H18O9	Chlorogenic acid	Phenolic acids	Phenolic acids	24472	28091	24572	29717	42964	35950	1087100	1096000	1129100
SQG0274	2	C18H16O8	Rosmarinic acid	Phenolic acids	Phenolic acids	21124	15779	16600	13807	15183	15242	37834	30005	50142
SQG0007	2	C17H20O9	Chlorogenic acid methyl ester	Phenolic acids	Phenolic acids	3679.7	5103.7	3569.8	3244.9	3702.1	3373	125770	117660	110460
SQG0025	2	C20H30O7	Cinncassiol C1	Phenolic acids	Phenolic acids	135560	115250	116520	79739	68141	88551	181770	181100	225250
SQG0812	2	C30H48O	Lupenone	Terpenoids	Triterpene	29965	33105	32858	24258	18799	22034	52370	49236	59728
SQG0539	2	C20H26O11	Regaloside D	Phenolic acids	Phenolic acids	118040	109870	117520	87952	68021	70893	282470	243470	281580
SQG0956	2	C27H30O16	Luteolin-7-O-β-D-gentiobioside	Flavonoids	Flavonoid	1725900	1493400	1409800	2112100	1554800	1861200	3036000	2515600	3944200
SQG0966	2	C27H30O16	Kaempferol-3,7-O-diglucoside	Flavonoids	Flavonols	1555300	1681900	1383200	1623000	1477700	1569900	3247600	3149200	3404600
SQG0964	2	C27H30O16	Iso-8-C-hexosyl-luteolin O-hexoside	Flavonoids	Flavonoid carbonoside	16227	9864.9	13132	15696	11732	12089	27006	26119	29834
SQG0375	2	C30H38O14	Syringaresinol-aceGlu	Lignans and Coumarins	Lignans	3011.9	2241.6	3299.9	4644.8	3580.4	3471.4	13841	10878	14278
SQG0965	2	C27H30O17	6-Hydroxykaempferol-3,6-O-Diglucoside	Flavonoids	Flavonols	171860	175010	200610	322620	272600	333290	906940	978460	1469200
SQG0718	2	C32H30O15	Luteolin-O-sinapoylhexoside	Flavonoids	Flavonoid	7679.1	6061.9	6677.2	7439.6	9906.4	10138	17534	12887	21211
SQG0146	2	C48H82O18	Notoginsenoside K	Terpenoids	Triterpene Saponin	1672.1	2078.7	2439	4855.8	7263	3317.2	30564	16209	15977
SQG0424	3	C4H8O3	3-Hydroxybutyrate	Organic acids	Organic acids	2940500	2869400	2871900	6261700	6378100	5870400	8662700	8469100	8631300
SQG0437	3	C3H4O4	Malonic acid	Organic acids	Organic acids	3167900	3172200	3022500	6975600	6110300	6611800	8281900	9059800	9214000
SQG0637	3	C4H9NO3	L-(-)-Threonine	Amino acids and derivatives	Amino acids and derivatives	649820	614900	646140	983750	1173500	1058500	1241200	1384300	1364300
SQG0801	3	C5H9NO3	Trans-4-Hydroxy-L-proline	Amino acids and derivatives	Amino acids and derivatives	43691	30953	44607	81724	89429	83478	113610	123960	131230
SQG0475	3	C6H6O4	Trans,trans-Muconic acid	Organic acids	Organic acids	110810	120450	115110	257470	242290	268870	361510	385870	371920
SQG0338	3	C6H12N2O3	D-Alanyl-D-Alanine	Amino acids and derivatives	Amino acids and derivatives	9532.5	13122	10551	18662	17831	18209	28881	23344	19163
SQG0322	3	C6H9NO5	N-Acetylaspartate	Amino acids and derivatives	Amino acids and derivatives	20035	19797	15156	38533	43069	33846	63097	71050	67166
SQG0707	3	C11H6O3	Psoralen	Lignans and Coumarins	Coumarins	5751.4	6793.9	6794.1	13235	14272	16401	17658	18392	18514
SQG0638	3	C11H14NO6+	Nicotinate D-ribonucleoside	Others	Vitamin	1211100	1136500	1130600	1686400	1706900	1722700	2601700	2639400	3197600
SQG0196	3	C13H12O7	p-Coumaroylmalic acid	Phenolic acids	Phenolic acids	3878.5	2187.4	2433.1	5407.2	4003.2	3616.6	7260.8	7561.2	9075.2
SQG0759	3	C15H17N3O3	Feruloylhistamine	Alkaloids	Phenolamine	9	9	9	2329.3	5288.1	3435.9	9781	8511.7	6747.2
SQG0343	3	C11H20N2O8	L-Glutamine O-hexside	Amino acids and derivatives	Amino acids and derivatives	9	9	9	14669	22568	19088	38994	35484	35092
SQG0472	3	C11H19NO9	L-Glutamic acid O-glycoside	Amino acids and derivatives	Amino acids and derivatives	15105	18658	16932	33614	23670	28851	44623	47311	36325
SQG0354	3	C13H16O9	2,5-Dihydroxy benzoic acid O-hexside	Phenolic acids	Phenolic acids	180790	157320	183750	337820	356400	372210	753390	790560	810810
SQG0804	3	C10H13N4O7P	2'-Deoxyinosine-5'-monophosphate	Nucleotides and derivatives	Nucleotides and derivatives	716660	635840	640840	3605300	3219500	3278800	5553000	5728200	5322600
SQG0245	3	C10H14N5O7P	3'-Aenylic acid	Nucleotides and derivatives	Nucleotides and derivatives	7326.2	9641.2	7850.9	12199	13403	13919	15269	14637	25839
SQG0484	3	C19H40NO7P	LysoPE 14:0	Lipids	LPE	3850.4	3978.1	3659.5	10899	10250	10872	13064	13508	16295
SQG0725	3	C20H18O11	Avicularin	Flavonoids	Flavonols	2044.1	3133	2608	4605.1	6585.1	5625.3	9931.9	9375.9	11624
SQG1126	3	C30H50O2	Betulin	Terpenoids	Triterpene	6336.1	3677	4412.2	12027	10757	13231	17626	21948	18380
SQG0203	3	C22H18O11	p-Coumaroylcaffeoyltartaric acid	Phenolic acids	Phenolic acids	7297.3	4817.6	6154.6	10528	10416	13081	21694	22192	19212
SQG0738	3	C21H20O12	6-Hydroxykaempferol-7-O-glucoside	Flavonoids	Flavonols	1519000	1739100	1340700	2757400	2941800	2522200	5031100	4324200	4316000
SQG1101	3	C21H21O12+	Delphinidin 3-O-glucoside (Mirtillin)	Flavonoids	Anthocyanins	62024	51092	34948	118510	88051	106450	183950	189180	194700
SQG0259	3	C30H52O4	Protopanaxtriol	Terpenoids	Triterpene	5593	5065.4	6496.7	7144.7	8847.5	7514.7	12145	11653	12484
SQG1128	3	C23H48NO7P	LysoPE 18:0(2n isomer)	Lipids	LPE	581.59	499.06	422.92	734.75	1139.3	533.65	950.86	1007.9	1087.7
SQG0849	3	C21H46N3O9P	LysoPC 18:4	Lipids	LPC	73714	77956	79435	131920	127830	118960	174150	144550	163480
SQG0386	3	C27H30O15	Kaempferol-3-O-robinobioside(Biorobin)	Flavonoids	Flavonols	3211	1938.4	2997.7	6709.4	3889.2	6397.8	7473.4	7635.4	8075.8
SQG0938	3	C26H28O16	Quercetin-3-O-β-D-xylopyranosyl-(1→2)-β-D-galactopyranoside	Flavonoids	Flavonols	5729400	5198400	4863700	10078000	11881000	8994200	17844000	17739000	19696000
SQG0189	3	C26H28O16	Quercetin-3-arabinoylglucoside	Flavonoids	Flavonols	2582900	2818800	2772800	6267100	5462200	5037100	9110800	8959700	9859100
SQG0952	3	C26H28O16	Quercetin-3-sambubioside	Flavonoids	Flavonols	6281200	5592100	4617100	10822000	11798000	10268000	16083000	18023000	15846000
SQG0061	3	C27H30O16	Quercetin-3-O-robinobioside	Flavonoids	Flavonols	3520.3	4294.7	4309.8	8196.7	8997.7	8025.3	13980	10318	18322
SQG0358	3	C36H62O8	Ginsenoside K	Terpenoids	Triterpene Saponin	1605.1	1830.9	1764.4	4110.4	3458.4	3407.9	8992.5	8775.3	9480.2
SQG0095	3	C36H62O8	Ginsenoside Rh2	Terpenoids	Triterpene Saponin	1671.6	1283.5	2145.9	4359.6	4033.7	3983.4	8864.9	8791.4	10117
SQG0362	3	C36H56O9	Oleanolic acid-3-O-β-D-glucuronide	Terpenoids	Triterpene Saponin	15738	15998	17004	29299	28296	27312	48295	43108	48050
SQG0009	3	C36H62O9	Ginsenoside-F1	Terpenoids	Triterpene Saponin	29536	27054	27747	54518	63694	56724	81304	70669	100060
SQG0367	3	C36H62O9	20(S)-Ginsenoside Rh1	Terpenoids	Triterpene Saponin	72344	50470	52872	131620	173710	163150	264540	188530	324860
SQG0099	3	C41H70O12	Ginsenoside Mc	Terpenoids	Triterpene Saponin	9	9	9	834.87	678.62	664.92	1768.3	1629.7	1657.2
SQG0993	3	C32H38O21	Quercetin-O-Pentoside-O-Hexoside-O-Hexoside	Flavonoids	Flavonols	41645	39631	33195	59298	60714	60922	112870	96513	140880
SQG0102	3	C41H70O13	Ginsenoside F3	Terpenoids	Triterpene Saponin	4841.3	3895.4	4154.8	16441	17901	17071	22180	25170	21521
SQG0852	3	C42H68O13	Oleanolic acid-O-Hexoside-O-Hexoside	Terpenoids	Triterpene Saponin	14867	12101	14095	116230	108450	98042	175090	187630	202540
SQG0086	3	C42H72O13	20(S)-Ginsenoside Rg3	Terpenoids	Triterpene Saponin	54658	59514	56927	222140	218150	214470	387980	359680	408980
SQG0206	3	C35H46O20	Echinacoside	Phenolic acids	Phenolic acids	121260	118800	139330	252920	271890	292090	415020	365070	440170
SQG0103	3	C47H80O17	Notoginsenoside Ft1	Terpenoids	Triterpene Saponin	7509.9	8129.3	7739.9	29741	29247	30685	52421	46732	49648
SQG0121	3	C54H92O23	Ginsenoside Rb1	Terpenoids	Triterpene Saponin	20252	21113	21426	44749	44792	43679	63480	55072	55416
SQG0139	3	C54H92O24	Notoginsenoside A	Terpenoids	Triterpene Saponin	174260	178430	174360	372060	331300	319660	501250	443890	422600
SQG0119	3	C54H92O25	Notoginsenoside C	Terpenoids	Triterpene Saponin	525.37	509.15	536.98	980.21	1377.5	1408.7	1392.3	1639.6	1950.9
SQG0658	4	C3H7NO3	L-Serine	Amino acids and derivatives	Amino acids and derivatives	179890	168190	197800	578310	635060	508320	636620	756580	692530
SQG0803	4	C4H11NO2	Diethanolamine	Others	Others	25328	23458	28982	55139	53190	47411	56748	61757	60029
SQG0327	4	C4H4N2O2	Uracil	Nucleotides and derivatives	Nucleotides and derivatives	129870	98923	101810	246610	224720	208820	184490	183650	218240
SQG0655	4	C4H9NO3	L-Homoserine	Organic acids	Organic acids	552120	568770	544530	1035700	1133300	1030300	1055300	1349400	1324800
SQG0079	4	C4H6O5	L-(-)-Malic acid	Organic acids	Organic acids	13193000	16034000	15694000	36896000	39147000	38066000	40314000	39657000	44056000
SQG0329	4	C5H10O6	D-Xylonic acid	Organic acids	Organic acids	4784000	4910400	4979200	13922000	13248000	13203000	14641000	13783000	13784000
SQG0557	4	C8H15NO3	N-Acetyl-L-leucine	Amino acids and derivatives	Amino acids and derivatives	10250	8549.4	8649.6	24526	19096	27663	20196	14242	25311
SQG0324	4	C7H12N2O4	N-α-Acetyl-L-glutamine	Amino acids and derivatives	Amino acids and derivatives	68779	60715	56956	189380	109840	156320	213160	159130	136770
SQG0660	4	C7H14N2O4	2,6-Diaminooimelic acid	Amino acids and derivatives	Amino acids and derivatives	178680	200700	204920	938970	610280	435660	665780	934430	751170
SQG0042	4	C6H12O7	Gluconic acid	Others	Saccharides and Alcohols	1151200	1272400	1210400	2816700	2891400	2971300	2931200	2943800	2839000
SQG1029	4	C12H21N3O6	Nicotianamine	Amino acids and derivatives	Amino acids and derivatives	80487	125170	104620	534530	571290	472490	602290	670370	644800
SQG0642	4	C11H15N2O8P	β-Nicotinamide mononucleotide	Nucleotides and derivatives	Nucleotides and derivatives	1203800	953810	1370200	2067100	2837000	2805900	2339600	3018300	2230900
SQG0039	4	C12H22O11	D-(+)-Sucrose	Others	Saccharides and Alcohols	1907800	2356500	2057700	5057800	5748400	4158600	4886100	4961600	4873800
SQG0084	4	C12H22O11	Melibiose	Others	Saccharides and Alcohols	619710	742770	805220	1298500	1581100	1409500	1563100	1621500	1400800
SQG0041	4	C12H22O11	Galactinol	Others	Saccharides and Alcohols	3245100	4356100	4133600	8656400	8011500	9529400	10160000	10500000	8544100
SQG1022	4	C12H21O11Na	Turanose	Others	Saccharides and Alcohols	162580	106570	110730	259260	260330	241360	213110	255650	270600
SQG0209	4	C17H22O10	Isosinapic acid-hexoside	Phenolic acids	Phenolic acids	53856	47159	52313	223210	196940	175060	172930	156850	194610
SQG0349	4	C12H23O14P	Trehalose 6-phosphate	Others	Saccharides and Alcohols	31227	24682	27241	84530	126550	98079	146070	142020	106500
SQG0902	4	C22H22O11	Diosmetin-7-O-galactoside	Flavonoids	Flavonoid	6528.2	4093.4	6329	12156	10969	15429	11992	8264.6	14072
SQG1141	4	C23H24O11	5,2'-Dihydroxy-7,8-dimethoxyflavone glycosides	Flavonoids	Flavonoid	4719.3	4714.2	5571.1	21526	17467	27215	17208	11525	23463
SQG0829	4	C23H46NO7P	LysoPE 18:1(2n isomer)	Lipids	LPE	75629	75175	69952	157700	136590	138500	150130	143550	164190
SQG0038	4	C18H32O16	D-(+)-Melezitose	Others	Saccharides and Alcohols	192090	259520	226690	308000	283920	574490	476120	503530	378310
SQG0948	4	C27H30O16	5,7,3',4'-Tetrahydroxy-6-methoxyflavone-8-C-[β-D-Xylosyl-(1-2)]-β-D-glucoside	Flavonoids	Flavonoid carbonoside	32936	34585	32849	86680	85413	86223	81181	87573	85558
SQG0736	4	C27H30O16	8-C-Hexosyl-luteolin O-hexoside	Flavonoids	Flavonoid carbonoside	1402700	1069600	1050900	2693900	2663100	2492300	2809000	2604800	2807000
SQG0097	4	C42H70O12	Ginsenoside Rg5	Terpenoids	Triterpene Saponin	1230.2	1143.7	1098.9	6599.3	7886.4	6575.8	5505.5	5719.7	5894.7
SQG0361	4	C42H70O12	Ginsenoside Rk1	Terpenoids	Triterpene Saponin	9903.7	10818	10816	55697	51702	52743	43798	38997	44609
SQG0222	4	C33H40O21	Quercetin-O-rutinoside-hexose	Flavonoids	Flavonols	19512	22442	19232	57896	53826	52816	41474	43830	46532
SQG0131	4	C43H74O15	Ginsenoside ST-3	Terpenoids	Triterpene Saponin	7910600	7609100	7813100	15764000	15638000	15436000	16543000	15848000	16634000
SQG0168	4	C48H82O19	Notoginsenoside N	Terpenoids	Triterpene Saponin	52120	47810	51720	110030	99496	74026	109940	95309	104300
SQG0157	4	C48H82O19	Notoginsenoside M	Terpenoids	Triterpene Saponin	56690	55904	50270	108940	119270	124460	144660	125120	125970
SQG0112	4	C53H90O22	Notoginsenoside L	Terpenoids	Triterpene Saponin	368760	325950	281660	793460	843810	799500	764350	844930	841050
SQG0176	4	C53H90O23	sanchirhinoside A6	Terpenoids	Triterpene Saponin	738390	1038500	843020	3384000	3424000	2762300	2774000	2899500	2322500
SQG0410	5	C5H4O3	2-Furanoic acid	Organic acids	Organic acids	18203	20835	24177	47858	42082	42218	32977	32463	37918
SQG0458	5	C4H4O5	Oxaloacetic acid	Organic acids	Organic acids	233750	260260	232610	2039100	2147500	2050200	1000700	965370	1068600
SQG0346	5	C6H10O7	D-Glucoronic acid	Others	Saccharides and Alcohols	90710	79988	94101	185560	183080	192210	154280	146220	141140
SQG0467	5	C6H10O7	Aldehydo-D-galacturonate	Organic acids	Organic acids	87824	95420	85640	199660	171410	185760	142480	145560	128990
SQG0517	5	C18H16O7	5,7-Dihydroxy-3',4',5'-trimethoxyflavone	Flavonoids	Flavonoid	1106	445.45	925.07	2959.2	3732.7	3976.2	1687.2	1279.1	2088.5
SQG0901	5	C21H20O11	Isorhamnetin-3-O-arabinoside	Flavonoids	Flavonols	7002.2	4963.4	7246.5	36101	32852	33775	19259	15782	19101
SQG0907	5	C21H20O11	Quercetin-3-O-α-L-rhamnoside(Quercitrin )	Flavonoids	Flavonols	1718.5	1951.6	2601.8	4269.9	5912.8	4802.8	658.85	1681.7	9
SQG0909	5	C22H22O12	Isorhamnetin-3-O-glucoside	Flavonoids	Flavonols	1501000	1081100	1129400	2863500	3011700	4046700	1443800	1152500	1547600
SQG0164	5	C22H22O12	2,6-Dimethyl-7-octene-2,3,6-triol	Flavonoids	Flavonoid	406280	316820	329490	874610	922910	1028400	380040	288290	442340
SQG0578	5	C22H23O12+	Petunidin 3-O-glucoside	Flavonoids	Anthocyanins	12868	12688	12410	40367	29018	36598	21381	25000	23949
SQG0277	5	C25H24O12	Isochlorogenic acid A	Phenolic acids	Phenolic acids	5646.3	9	3469.2	4753.7	9077.3	19155	2722.7	9	9
SQG1073	5	C25H24O12	Isochlorogenic acid B	Phenolic acids	Phenolic acids	4840.9	2519.3	4697.1	8677	6079.1	9690.9	2432.1	2083	3119.3
SQG0326	5	C15H24N2O17P2	Uridine 5'-diphospho-D-glucose	Nucleotides and derivatives	Nucleotides and derivatives	365660	365820	384470	614470	550930	531520	295040	164620	247650
SQG0972	5	C27H30O16	Isorhamnetin-O-Hexoside-O-Pentoside	Flavonoids	Flavonols	2720.9	1750.3	1601.6	8114.6	7311.3	10636	8063.2	4718.2	2987.4
SQG0043	5	C53H90O22	Ginsenosides Rc	Terpenoids	Triterpene Saponin	15361	14192	13844	28714	31727	29889	22280	21037	23153
SQG0351	5	C53H90O22	Ginsenosides Rb2	Terpenoids	Triterpene Saponin	62299	68741	64582	154190	142980	149820	106460	103320	111550
SQG0666	6	C5H12N2O2	L-Ornithine	Amino acids and derivatives	Amino acids and derivatives	17876	15285	15882	9244.9	9042.6	11019	1077.6	2762.4	3066.8
SQG0572	6	C7H7NO2	4-Aminobenzoic acid	Phenolic acids	Phenolic acids	262500	263360	252180	132440	150120	116330	54021	53441	51620
SQG0606	6	C6H11NO2S	S-Allyl-L-cysteine	Amino acids and derivatives	Amino acids and derivatives	5871.6	7875.9	6429	7319	4673.9	7229.2	9	9	2657.7
SQG0661	6	C6H14N4O2	L-(+)-Arginine	Amino acids and derivatives	Amino acids and derivatives	1600800	1580200	1485500	1237600	1231400	1272000	667590	666980	646880
SQG0652	6	C6H13N3O3	L-Citrulline	Amino acids and derivatives	Amino acids and derivatives	457180	407260	416820	241600	288520	288880	145670	134180	135510
SQG0444	6	C3H8NO6P	O-Phospho-L-serine	Amino acids and derivatives	Amino acids and derivatives	125290	122170	125990	89731	96193	97385	69982	41812	55133
SQG1028	6	C8H20NO6P	Choline alfoscerate	Lipids	PC	174700	187210	158490	193560	194160	182190	75494	76277	83493
SQG0452	6	C6H11PO11	Glucarate O-Phosphoric acid	Others	Saccharides and Alcohols	8177800	7786000	7625600	6266400	6676600	6736300	2643600	3870800	3205000
SQG0898	6	C16H12O7	Azaleatin (5-O-Methylquercetin)	Flavonoids	Flavonols	31109	21112	24330	31975	41942	24060	12541	8149.6	5537.7
SQG0436	6	C9H13N2O9P	Uridine 5'-monophosphate	Nucleotides and derivatives	Nucleotides and derivatives	929100	834330	967650	735250	788200	792180	441130	484590	420380
SQG0426	6	C10H12N5O7P	Guanosine 3',5'-cyclic monophosphate	Nucleotides and derivatives	Nucleotides and derivatives	3502700	3397300	3128900	2098300	2122000	2088000	963010	977940	1010000
SQG0786	6	C10H14N5O8P	Guanosine 5'-monophosphate	Nucleotides and derivatives	Nucleotides and derivatives	212560	177430	308930	132140	128600	161040	61619	76157	45125
SQG0476	6	C9H14N2O12P2	Uridine 5'-diphosphate	Nucleotides and derivatives	Nucleotides and derivatives	59866	55895	51960	39422	33767	41001	29866	26895	26272
SQG0011	6	C21H20O10	Kaempferol-3-O-rhamnoside (Afzelin)(Kaempferin)	Flavonoids	Flavonols	1123.2	1165.2	16798	4987	8036.7	3834.5	1273.3	1991.6	2518.2
SQG0167	6	C21H20O11	Kaempferol-7-O-glucosdie	Flavonoids	Flavonols	384870	374600	388540	251860	239410	264840	161280	141060	178930
SQG0547	6	C21H20O11	Rhamnone-2-O-β-D-Glucopyranoside from Italy	Quinones	Anthraquinone	1466100	1455600	1361200	944900	921760	1038200	663870	535680	706790
SQG0383	6	C21H20O11	Kaempferol-3-O-galactoside (Trifolin)	Flavonoids	Flavonols	312300	313770	275860	211850	208090	202050	126040	119240	145030
SQG0906	6	C21H20O11	Luteolin-3'-O-β-D-glucoside	Flavonoids	Flavonoid	1881500	1760000	1761900	1284000	1272800	1296900	946140	773240	945890
SQG0378	6	C23H20O14	Quercetin-3-O-(2''-acetyl)-β-D-glucuronide	Flavonoids	Flavonols	79921	80664	71858	82597	78606	82696	25667	21644	36950
SQG0012	6	C24H24O13	Isorhamnetin-O-acetyl-hexoside	Flavonoids	Flavonols	882460	878870	737210	908730	796020	957740	316540	231700	352890
SQG0150	6	C25H24O15	Isorhamnetin-hexose-malonate	Flavonoids	Flavonols	127240	124900	103240	106870	105470	110340	43841	35074	56300
SQG0974	6	C30H26O14	Gallocatechin-Gallocatechin	Flavonoids	Flavanols	245170	203270	243720	138900	143370	184500	106090	100040	102720
SQG0830	6	C33H56O14	2,3-Dihydroxypropyl-9,12,15-octadecatrienoate-hexose-hexose	Lipids	Free fatty acids	1353200	1155800	1023900	877520	739940	733560	572060	519420	585820
SQG0968	6	C31H34O20	Isorhamnetin-O-Hexoside-O-malonyl-O-Hexoside	Flavonoids	Flavonols	53211	56637	49138	75611	56236	38138	30737	22156	29793

## Sheet: Table S4
Supplemental Table S4 DAMs in six sub class
Metabolites	Sub class 1	Sub class 2	Sub class 3	Sub class 4	Sub class 5	Sub class 6
Amino acids and derivatives	21	2	6	5		5
Alkaloids	2	1	1
Flavonoids	3	5	9	5	7	10
Lipids	9		3	1		2
Lignans and Coumarins	3	1	1
Nucleotides and derivatives	10		2	2	1	4
Organic acids	7	2	3	3	3
Phenolic acids	4	11	4	1	2	1
Quinones	1					1
Terpenoids	2	2	15	7	2
Tannins	1
Others	10		1	8	1	1
Total	73	24	45	32	16	24

## Sheet: Table S5
Supplemental Table S5 Common DAMs in all comparison groups
Metabolites	Relative contents			Type
	One	Two	Thr	Two vs One	Thr vs One	Thr vs Two
Amino acids and derivatives
L-Tyramine	6345.4	946.6	9	down	down	down
Acetyltryptophan	8741.8	3636.7	19270	down	up	up
Phenolic acids
2,5-Dihydroxy benzoic acid O-hexside	173953	355477	784920	up	up	up
Trans-3-O-p-coumaric quinic acid	83182.3	183290	666220	up	up	up
3-O-p-Coumaroyl quinic acid	422297	851427	3.47163e+06	up	up	up
Alkaloids
Feruloylhistamine	9	3684.4	8346.6	up	up	up
D-erythro-sphinganine	7356.3	1602.5	19170.3	down	up	up
Terpenoids
Jasminoside C	54355.3	15134.3	3649.4	down	down	down
Ginsenoside K	1733.5	3658.9	9082.7	up	up	up
Ginsenoside Rh2	1700.3	4125.6	9257.8	up	up	up
Ginsenoside Mc	9	726.1	1685.1	up	up	up
Notoginsenoside K	2063.3	5145.3	20916.7	up	up	up
Organic acids
Oxaloacetic acid	242207	2.07893e+06	1.01156e+06	up	up	down
Others
D-(+)-Glucose	1.14154e+06	228867	479260	down	down	up
5,7-Dihydroxy-4-oxo-2-(3,4,5-trihydroxyphenyl)-4H-chromen-3-yl-β-D-allopyranoside	386727	173120	66833	down	down	down

## Sheet: Table S6
Supplemental Table S6 DEGs in Two vs One comparison of P. notoginseng taproots
GeneID	One_count	Two_count	One-1_rpkm	One-2_rpkm	One-3_rpkm	Two-1_rpkm	Two-2_rpkm	Two-3_rpkm	One_rpkm	Two_rpkm	log2 Ratio(Two/One)	Pvalue	FDR	significant	Symbol	Description	KEGG_A_class	KEGG_B_class	Pathway	K_ID	GO Component	GO Function	GO Process
Unigene0000014	130.333	67.6667	3.2972	3.0405	1.9584	1.124	1.2099	1.0307	2.76537	1.12153	-1.302	5.25928e-07	7.19784e-06	yes	--	--	-	-	-	-	-	-	-
Unigene0000020	28.6667	96.6667	0.3075	0.3103	0.4776	1.5143	0.815	0.4606	0.365133	0.929967	1.34876	0.00133035	0.00875695	yes	--	--	-	-	-	-	-	-	-
Unigene0000041	967.333	3141	9.9767	9.9761	8.5207	30.6343	21.476	19.1453	9.49117	23.7519	1.32338	4.94063e-17	1.80514e-15	yes	VHA-d2	V-type proton ATPase subunit d1, partial [Anthurium amnicola]	Metabolism;Cellular Processes	Energy metabolism;Global and overview maps;Transport and catabolism	ko01100//Metabolic pathways;ko00190//Oxidative phosphorylation;ko04145//Phagosome	K02146	GO:0033177//proton-transporting two-sector ATPase complex, proton-transporting domain	-	GO:0015988//energy coupled proton transmembrane transport, against electrochemical gradient
Unigene0000052	6	42.3333	0.1829	0.3384	0.0362	1.7318	1.1027	0.3324	0.185833	1.05563	2.50603	0.000325329	0.00256259	yes	--	--	-	-	-	-	-	-	-
Unigene0000065	5.33333	36.3333	0.4098	0.5515	0.1623	3.8809	1.2356	0.9046	0.374533	2.00703	2.4219	0.000412812	0.00316992	yes	--	--	-	-	-	-	-	-	-
Unigene0000090	19.3333	7.66667	2.547	0.8318	1.1569	0.2998	0.5163	0.5836	1.5119	0.466567	-1.69621	0.00632989	0.0328984	yes	--	--	-	-	-	-	-	-	-
Unigene0000092	50	794.333	2.221	2.328	2.2325	24.3729	29.7689	28.6508	2.2605	27.5975	3.60983	2.01344e-89	7.00422e-87	yes	--	DUF581 domain-containing protein [Cephalotus follicularis]	-	-	-	-	-	-	-
Unigene0000094	23902.3	3756	806.776	810.899	847.897	81.5483	109.561	106.047	821.857	99.0521	-3.05263	2.6374e-134	1.66356e-131	yes	--	PREDICTED: organ-specific protein P4 [Vitis vinifera]	-	-	-	-	-	-	-
Unigene0000104	24.3333	6	1.4765	2.9098	0.9188	0.1688	0.6663	0.2191	1.76837	0.3514	-2.33123	0.000447524	0.00339961	yes	--	--	-	-	-	-	-	-	-
Unigene0000105	23.6667	83.6667	0.4192	0.4719	0.3064	1.6387	0.9445	0.7034	0.399167	1.09553	1.45657	0.000166268	0.00140803	yes	--	--	-	-	-	-	-	-	-
Unigene0000131	57.3333	154	4.4482	4.5647	4.4915	12.2822	9.389	6.238	4.50147	9.30307	1.04731	0.000175064	0.00147382	yes	--	--	-	-	-	-	-	-	-
Unigene0000168	17	169.333	1.1601	1.6394	1.3782	15.2893	10.7945	5.9654	1.39257	10.6831	2.93951	1.54902e-14	4.75213e-13	yes	--	--	-	-	-	-	-	-	-
Unigene0000170	67	399.667	3.1743	3.8837	3.1423	18.3224	16.0769	12.5527	3.4001	15.6507	2.20258	2.89912e-25	1.70324e-23	yes	--	PREDICTED: probable disease resistance protein At4g27220 [Daucus carota subsp. sativus] [Daucus carota]	-	-	-	-	-	-	-
Unigene0000171	40.6667	301.667	2.2479	1.3686	0.8901	12.1083	7.347	6.7274	1.5022	8.72757	2.5385	5.68222e-15	1.80795e-13	yes	--	PREDICTED: disease resistance protein RPS2-like [Daucus carota subsp. sativus] [Daucus carota]	-	-	-	-	-	-	-
Unigene0000173	27	77.6667	0.2652	0.4283	0.4568	0.6792	0.8568	0.9711	0.383433	0.8357	1.12401	0.00053725	0.00398766	yes	PP1	PREDICTED: serine/threonine-protein phosphatase PP1 [Citrus sinensis]	Genetic Information Processing	Translation	ko03015//mRNA surveillance pathway	K06269	-	GO:0004721//phosphoprotein phosphatase activity;GO:0043169//cation binding	GO:0006796//phosphate-containing compound metabolic process;GO:0010467//gene expression
Unigene0000177	11.3333	84	1.1746	0.3233	0.3805	4.4011	3.2657	3.2444	0.626133	3.63707	2.53823	3.98592e-09	7.27004e-08	yes	--	--	-	-	-	-	-	-	-
Unigene0000234	19.3333	241	0.3442	0.1457	0.1847	2.8795	1.7986	1.8255	0.224867	2.16787	3.26913	4.51871e-23	2.34723e-21	yes	--	--	-	-	-	-	-	-	-
Unigene0000246	18	77.3333	0.2013	0.3116	0.2551	1.0205	0.9367	0.5856	0.256	0.8476	1.72724	2.12001e-06	2.6236e-05	yes	ECA4	PREDICTED: calcium-transporting ATPase 4, endoplasmic reticulum-type [Vitis vinifera]	-	-	-	-	GO:0016020//membrane	GO:0016787//hydrolase activity	-
Unigene0000252	30.6667	17	1.0943	0.8008	0.7475	0.5036	0.2593	0.3623	0.880867	0.375067	-1.23178	0.00388826	0.0219322	yes	--	zf-CCHC domain-containing protein/DUF4219 domain-containing protein/UBN2 domain-containing protein [Cephalotus follicularis]	-	-	-	-	-	-	-
Unigene0000256	2	14	0.2346	0.0789	0.1858	0.8761	1.1451	0.6701	0.166433	0.8971	2.43032	0.00170752	0.0108358	yes	--	PREDICTED: protein IQ-DOMAIN 1-like [Daucus carota subsp. sativus] [Daucus carota]	-	-	-	-	-	-	-
Unigene0000266	14.6667	1.33333	1.5898	1.3038	1.7705	0.159	0.1712	0	1.5547	0.110067	-3.82019	1.73904e-06	2.18327e-05	yes	--	--	-	-	-	-	-	-	-
Unigene0000276	276.333	159.667	6.3618	6.9886	6.3556	2.5908	3.2924	2.8898	6.56867	2.92433	-1.16749	1.44546e-11	3.44838e-10	yes	AIMT1	hypothetical plant O-methyltransferase [Anthriscus sylvestris]	Metabolism	Biosynthesis of other secondary metabolites;Global and overview maps	ko01100//Metabolic pathways;ko01110//Biosynthesis of secondary metabolites;ko00940//Phenylpropanoid biosynthesis	K13066	-	-	-
Unigene0000281	2	17.6667	0.4229	0	0	2.0308	0.6072	0.3844	0.140967	1.00747	2.83731	0.00965649	0.0463633	yes	--	--	-	-	-	-	-	-	-
Unigene0000287	218	122.667	3.3149	3.4496	3.3977	1.6083	1.4658	1.3142	3.3874	1.46277	-1.21148	3.03179e-11	7.00077e-10	yes	--	PREDICTED: F-box/kelch-repeat protein At3g23880-like [Daucus carota subsp. sativus] [Daucus carota]	-	-	-	-	-	-	-
Unigene0000291	14	0.333333	1.5168	1.1227	1.9219	0	0	0.0788	1.52047	0.0262667	-5.85514	2.60935e-08	4.30138e-07	yes	TAO1	PREDICTED: disease resistance protein ADR2-like [Ipomoea nil]	-	-	-	-	-	-	-
Unigene0000298	3	46.6667	0.2549	0.193	0.1514	1.7853	3.2945	2.2345	0.199767	2.4381	3.60937	6.35872e-11	1.41357e-09	yes	--	hypothetical protein DCAR_023469 [Daucus carota subsp. sativus] [Daucus carota]	-	-	-	-	-	-	-
Unigene0000309	1089	7342	33.7034	34.7097	34.5598	169.178	177.32	185.429	34.3243	177.309	2.36896	2.96838e-129	1.7935e-126	yes	--	Senescence regulator [Cynara cardunculus var. scolymus] [Cynara cardunculus]	-	-	-	-	-	-	-
Unigene0000322	18	49.6667	1.3689	1.1843	1.1615	2.452	3.0326	2.4377	1.23823	2.64077	1.09267	0.0020645	0.0127874	yes	cwc-26	PREDICTED: BUD13 homolog [Daucus carota subsp. sativus] [Daucus carota]	-	-	-	-	-	-	-
Unigene0000325	225.667	142	10.7944	10.9419	11.2405	5.2938	5.4611	5.1533	10.9923	5.30273	-1.05168	9.81605e-10	1.92101e-08	yes	ACT1	Actin-11, partial [Noccaea caerulescens]	-	-	-	-	-	-	-
Unigene0000339	36	14.6667	2.6134	2.2422	2.6388	0.2092	0.6192	1.4762	2.49813	0.7682	-1.7013	0.0016823	0.0106971	yes	--	--	-	-	-	-	-	-	-
Unigene0000353	21.6667	106.333	0.527	0.8511	0.4069	2.3198	2.4745	2.053	0.595	2.28243	1.93961	1.16292e-09	2.25508e-08	yes	PLR3	PREDICTED: probable pinoresinol-lariciresinol reductase 3 isoform X1 [Pyrus x bretschneideri]	-	-	-	-	-	GO:0016628//oxidoreductase activity, acting on the CH-CH group of donors, NAD or NADP as acceptor	GO:0044710//single-organism metabolic process
Unigene0000359	9.66667	32.3333	1.056	1.4922	0.6272	3.2115	2.9112	2.2213	1.05847	2.78133	1.3938	0.00287643	0.016993	yes	APG3	PREDICTED: peptide chain release factor APG3, chloroplastic [Daucus carota subsp. sativus] [Daucus carota]	-	-	-	-	GO:0044424//intracellular part	GO:0003747//translation release factor activity	GO:0043624//cellular protein complex disassembly
Unigene0000375	17.3333	57.3333	0.5017	0.1823	0.4291	0.8512	0.7088	1.2195	0.371033	0.9265	1.32024	0.00148821	0.00964017	yes	--	--	-	-	-	-	-	-	-
Unigene0000380	55.3333	143.333	1.1931	1.1324	0.7615	2.7649	1.8717	1.5816	1.029	2.07273	1.01029	0.000472137	0.00356581	yes	RPN12A	PREDICTED: 26S proteasome non-ATPase regulatory subunit 8 homolog A-like [Lupinus angustifolius]	-	-	-	-	-	-	-
Unigene0000381	0	262.667	0	0	0	13.265	6.4346	7.0285	0.001	8.90937	13.1211	1.24743e-47	1.78113e-45	yes	--	--	-	-	-	-	-	-	-
Unigene0000406	0	15	0	0	0	2.0324	0.589	0.9131	0.001	1.17817	10.2023	2.77483e-06	3.35946e-05	yes	--	--	-	-	-	-	-	-	-
Unigene0000437	84.6667	229	1.1948	1.3698	1.4194	2.7507	2.6687	2.8041	1.328	2.74117	1.04553	4.94994e-08	7.85083e-07	yes	DGK5	PREDICTED: diacylglycerol kinase 5-like [Juglans regia]	Environmental Information Processing;Metabolism	Signal transduction;Lipid metabolism;Global and overview maps	ko01100//Metabolic pathways;ko01110//Biosynthesis of secondary metabolites;ko00564//Glycerophospholipid metabolism;ko00561//Glycerolipid metabolism;ko04070//Phosphatidylinositol signaling system	K00901	-	GO:0016301//kinase activity;GO:0032550//purine ribonucleoside binding	GO:0006796//phosphate-containing compound metabolic process;GO:0007186//G-protein coupled receptor signaling pathway
Unigene0000462	76.3333	17	2.4363	3.4178	4.3167	0.3305	0.7115	0.6756	3.39027	0.572533	-2.56597	1.10644e-11	2.66842e-10	yes	--	--	-	-	-	-	-	-	-
Unigene0000470	90	39.3333	2.4117	2.4593	2.2151	1.373	0.4498	0.5424	2.36203	0.7884	-1.58303	2.84063e-05	0.00028545	yes	RAPTOR1	PREDICTED: regulatory-associated protein of TOR 1 [Solanum pennellii]	Cellular Processes	Transport and catabolism	ko04136//Autophagy - other eukaryotes	K07204	-	-	-
Unigene0000472	42.6667	146	2.8148	2.7735	3.5825	8.6356	8.0256	7.2054	3.05693	7.95553	1.37987	1.54205e-08	2.61975e-07	yes	CAMTA2	PREDICTED: calmodulin-binding transcription activator 3 [Daucus carota subsp. sativus] [Daucus carota]	-	-	-	-	-	-	-
Unigene0000476	77.3333	36.3333	2.6357	2.312	2.7956	1.1803	1.1624	0.4645	2.5811	0.935733	-1.46382	2.05942e-05	0.000213604	yes	--	Tetratricopeptide repeat-like superfamily protein isoform 3 [Theobroma cacao]	-	-	-	-	GO:0044444//cytoplasmic part	-	GO:0006839//mitochondrial transport
Unigene0000486	518.333	1637.67	4.0745	3.965	4.006	10.7021	9.365	9.1129	4.01517	9.72667	1.27649	3.95885e-29	2.84398e-27	yes	PIRL4	PREDICTED: plant intracellular Ras-group-related LRR protein 4-like [Daucus carota subsp. sativus] [Daucus carota]	-	-	-	-	-	GO:0003824//catalytic activity	GO:0006796//phosphate-containing compound metabolic process
Unigene0000489	4.33333	18	0.4412	0.1272	0.2995	1.2107	0.706	0.8348	0.2893	0.917167	1.66462	0.0102466	0.0485869	yes	--	--	-	-	-	-	-	-	-
Unigene0000495	45.6667	10	5.1622	4.7575	6.5323	1.4371	0.6768	0.612	5.484	0.908633	-2.59346	1.90568e-09	3.59934e-08	yes	--	--	-	-	-	-	-	-	-
Unigene0000513	12.6667	0	0.6423	1.2245	1.0173	0	0	0	0.961367	0.001	-9.90894	1.92327e-07	2.80829e-06	yes	--	--	-	-	-	-	-	-	-
Unigene0000520	8.66667	39.3333	0.2261	0.163	0.0384	0.4524	0.6678	0.4404	0.1425	0.5202	1.8681	0.000227021	0.00186447	yes	BHLH	BHLH-like DNA binding protein [Theobroma cacao]	-	-	-	-	-	-	GO:0009813//flavonoid biosynthetic process;GO:0009987//cellular process
Unigene0000524	0.666667	13	0	0.053	0	0.2101	0.3167	0.3068	0.0176667	0.277867	3.97529	5.54712e-05	0.000524978	yes	--	PREDICTED: mucin-19-like [Daucus carota subsp. sativus] [Daucus carota]	-	-	-	-	-	-	-
Unigene0000544	0	8.66667	0	0	0	0.586	0.1051	0.5704	0.001	0.4205	8.71596	0.000403879	0.00310962	yes	SP2	--	-	-	-	-	-	-	-
Unigene0000550	277.333	45.6667	7.9328	8.5445	6.8305	0.9374	0.7339	1.2651	7.76927	0.9788	-2.98869	4.07592e-38	4.31649e-36	yes	GSVIVT00023967001	PREDICTED: peroxidase P7-like [Citrus sinensis]	Metabolism	Global and overview maps;Biosynthesis of other secondary metabolites	ko01100//Metabolic pathways;ko01110//Biosynthesis of secondary metabolites;ko00940//Phenylpropanoid biosynthesis	K00430	-	-	-
Unigene0000554	58.6667	18.6667	1.7375	1.5944	1.5637	0.8428	0.2268	0.1231	1.63187	0.397567	-2.03725	0.000133213	0.00115233	yes	--	--	-	-	-	-	-	-	-
Unigene0000555	631.333	389	16.3745	17.2318	18.3778	7.8755	8.5444	8.089	17.328	8.16963	-1.08476	1.94512e-17	7.27842e-16	yes	--	ZCF37 [Arabidopsis thaliana]	-	-	-	-	-	-	-
Unigene0000564	32.6667	213.667	0.449	0.3193	0.2788	3.4796	0.8617	0.9303	0.349033	1.7572	2.33184	1.33059e-06	1.70535e-05	yes	--	--	-	-	-	-	-	-	-
Unigene0000591	306.667	1699.33	3.3224	4.4636	3.4517	19.5121	15.2891	13.1588	3.7459	15.9867	2.09348	4.58089e-37	4.67031e-35	yes	At4g27220	PREDICTED: disease resistance protein RPS2-like [Daucus carota subsp. sativus] [Daucus carota]	-	-	-	-	-	-	-
Unigene0000592	476	2178	6.0178	6.0157	5.4408	21.8822	20.3886	19.2869	5.82477	20.5192	1.8167	1.54702e-59	3.041e-57	yes	--	PREDICTED: disease resistance protein At4g27190-like [Daucus carota subsp. sativus] [Daucus carota]	-	-	-	-	-	-	-
Unigene0000593	18.3333	151.333	1.6944	2.1854	1.5655	14.3144	11.516	8.9474	1.8151	11.5926	2.67508	9.34313e-18	3.57048e-16	yes	--	--	-	-	-	-	-	-	-
Unigene0000608	396.333	116.333	14.5581	16.3872	13.8182	3.4554	3.197	3.4471	14.9212	3.3665	-2.14804	6.11879e-37	6.17245e-35	yes	--	hypothetical protein DCAR_021234 [Daucus carota subsp. sativus] [Daucus carota]	-	-	-	-	-	-	-
Unigene0000610	4384	1656	84.2183	80.1569	85.7528	24.9695	22.754	24.5162	83.376	24.0799	-1.7918	2.30817e-75	6.36955e-73	yes	CYP76A2	PREDICTED: cytochrome P450 76A2-like [Juglans regia]	Metabolism	Global and overview maps	ko01100//Metabolic pathways;ko01110//Biosynthesis of secondary metabolites	K20618	-	GO:0016491//oxidoreductase activity;GO:0046872//metal ion binding	-
Unigene0000630	19.6667	75.3333	0.5091	0.4925	0.3024	1.6808	1.1148	1.0908	0.434667	1.29547	1.57549	9.40296e-06	0.000103872	yes	--	--	-	-	-	-	-	-	-
Unigene0000644	156.333	432	5.3123	5.5216	4.808	11.5654	10.2975	11.3569	5.21397	11.0733	1.08663	8.77475e-12	2.13694e-10	yes	--	PREDICTED: endoglucanase 2-like isoform X2 [Solanum pennellii]	-	-	-	-	-	-	-
Unigene0000661	43.3333	24.6667	3.5603	3.7292	1.7556	1.2903	1.3311	1.4131	3.01503	1.34483	-1.16475	0.00247171	0.0149451	yes	--	PREDICTED: cysteine--tRNA ligase 2, cytoplasmic-like isoform X2 [Daucus carota subsp. sativus] [Daucus carota]	-	-	-	-	-	-	-
Unigene0000715	356	1049.33	14.4798	15.3078	13.127	39.7982	31.1869	26.5107	14.3049	32.4986	1.18387	2.51572e-14	7.58006e-13	yes	--	Mammalian uncoordinated homology 13, domain 2 [Cynara cardunculus var. scolymus] [Cynara cardunculus]	-	-	-	-	-	-	GO:0006952//defense response;GO:0009755//hormone-mediated signaling pathway;GO:0033036//macromolecule localization;GO:0043067//regulation of programmed cell death;GO:0051707//response to other organism;GO:0071229//cellular response to acid chemical;GO:1901701//cellular response to oxygen-containing compound;GO:1902582//single-organism intracellular transport
Unigene0000717	12	43.6667	0.4695	0.1247	0.3523	1.4636	0.5961	0.5583	0.3155	0.872667	1.46779	0.00772226	0.0387152	yes	--	--	-	-	-	-	-	-	-
Unigene0000750	30.6667	99.3333	0.4718	0.6005	0.9747	1.0672	2.0501	1.8699	0.682333	1.6624	1.28472	0.000315927	0.00249537	yes	At4g26790	Lipase_GDSL domain-containing protein [Cephalotus follicularis]	-	-	-	-	-	-	-
Unigene0000751	80.6667	31.3333	1.5928	1.8064	1.1268	0.5156	0.4317	0.4183	1.50867	0.4552	-1.7287	1.87369e-08	3.13826e-07	yes	IRX9	PREDICTED: probable beta-1,4-xylosyltransferase IRX9 [Daucus carota subsp. sativus] [Daucus carota]	-	-	-	-	GO:0031224//intrinsic component of membrane;GO:0043231//intracellular membrane-bounded organelle	GO:0015020//glucuronosyltransferase activity;GO:0016763//transferase activity, transferring pentosyl groups	GO:0009832//plant-type cell wall biogenesis;GO:0010413//glucuronoxylan metabolic process
Unigene0000755	231.333	102.667	6.3593	8.0685	7.4484	3.2821	2.5601	1.6206	7.29207	2.4876	-1.55157	2.38774e-10	4.98923e-09	yes	CSN1	PREDICTED: COP9 signalosome complex subunit 1 [Citrus sinensis]	-	-	-	-	-	-	-
Unigene0000763	56	26.3333	3.5106	3.5435	2.2747	1.0643	0.9165	1.409	3.1096	1.12993	-1.46049	2.77154e-05	0.000279192	yes	At5g57670	PREDICTED: probable receptor-like serine/threonine-protein kinase At5g57670 [Daucus carota subsp. sativus] [Daucus carota]	-	-	-	-	-	GO:0004672//protein kinase activity;GO:0032550//purine ribonucleoside binding	GO:0006464//cellular protein modification process
Unigene0000764	139.333	499	3.8723	4.5462	3.6865	11.4295	10.9311	11.0192	4.035	11.1266	1.46337	5.26263e-20	2.31117e-18	yes	--	hypothetical protein Ccrd_013381, partial [Cynara cardunculus var. scolymus] [Cynara cardunculus]	-	-	-	-	-	-	-
Unigene0000766	16	42.6667	0.9868	0.996	1.1722	2.1718	1.7534	2.4505	1.05167	2.12523	1.01494	0.00749666	0.037812	yes	RECQL4A	PREDICTED: ATP-dependent DNA helicase Q-like 4A [Jatropha curcas]	Genetic Information Processing	Replication and repair	ko03440//Homologous recombination	K10901	GO:0044464//cell part	GO:0004003//ATP-dependent DNA helicase activity;GO:0032550//purine ribonucleoside binding	GO:0006259//DNA metabolic process;GO:0032392//DNA geometric change
Unigene0000771	6650	2662.67	70.2519	72.1813	70.3947	22.645	21.6678	21.0704	70.9426	21.7944	-1.7027	6.08128e-75	1.65431e-72	yes	At1g64390	PREDICTED: endoglucanase 6-like [Daucus carota subsp. sativus] [Daucus carota]	-	-	-	-	-	-	-
Unigene0000782	171	498.333	1.4677	1.8069	1.3001	6.308	2.0831	1.8574	1.5249	3.41617	1.16366	0.0015448	0.00993835	yes	pol	PREDICTED: protein NYNRIN-like [Daucus carota subsp. sativus] [Daucus carota]	-	-	-	-	-	-	-
Unigene0000787	18	73	0.4914	0.3174	0.3035	1.9348	1.0498	0.5206	0.370767	1.1684	1.65595	0.000585394	0.00429296	yes	--	--	-	-	-	-	-	-	-
Unigene0000793	83.3333	33.6667	1.0778	1.1831	1.3284	0.2696	0.4063	0.4304	1.19643	0.368767	-1.69796	5.60748e-09	1.00332e-07	yes	--	DUF3527 domain-containing protein [Cephalotus follicularis]	-	-	-	-	-	-	-
Unigene0000808	125	410.333	2.4804	1.6299	2.5511	5.1562	5.7512	5.7456	2.22047	5.551	1.32188	8.99406e-12	2.18843e-10	yes	CYP82A3	RecName: Full=Cytochrome P450 CYP82D47 [Panax ginseng]	-	-	-	-	-	GO:0016491//oxidoreductase activity;GO:0046906//tetrapyrrole binding;GO:0046914//transition metal ion binding	GO:0044710//single-organism metabolic process
Unigene0000809	745.333	484.333	17.1617	15.6827	16.4776	8.0511	8.4513	8.097	16.4407	8.1998	-1.00361	1.18867e-17	4.50949e-16	yes	CEQORH	Oxidoreductase, zinc-binding dehydrogenase family protein [Theobroma cacao]	-	-	-	-	GO:0009528//plastid inner membrane;GO:0044434//chloroplast part	GO:0003824//catalytic activity;GO:0046914//transition metal ion binding	GO:0044710//single-organism metabolic process
Unigene0000813	73	210.333	2.7801	1.9521	2.2615	5.9011	4.6601	4.8969	2.33123	5.1527	1.14424	2.42163e-07	3.48107e-06	yes	ACO1	PREDICTED: aconitate hydratase, cytoplasmic [Citrus sinensis]	Metabolism	Global and overview maps;Carbohydrate metabolism	ko01100//Metabolic pathways;ko01110//Biosynthesis of secondary metabolites;ko01200//Carbon metabolism;ko01230//Biosynthesis of amino acids;ko00630//Glyoxylate and dicarboxylate metabolism;ko01210//2-Oxocarboxylic acid metabolism;ko00020//Citrate cycle (TCA cycle)	K01681	-	-	-
Unigene0000824	2.33333	74.3333	0.0701	0.0943	0	1.477	1.3686	1.3832	0.0548	1.4096	4.68497	6.05522e-21	2.83263e-19	yes	PMEI9	PREDICTED: 21 kDa protein-like [Daucus carota subsp. sativus] [Daucus carota]	-	-	-	-	-	GO:0052689//carboxylic ester hydrolase activity	GO:0009892//negative regulation of metabolic process
Unigene0000839	262.667	721.333	2.0566	2.4636	2.1484	6.0524	4.0952	3.8967	2.22287	4.68143	1.07453	3.2731e-09	6.03704e-08	yes	IQD31	PREDICTED: protein IQ-DOMAIN 31-like [Daucus carota subsp. sativus] [Daucus carota]	-	-	-	-	-	-	-
Unigene0000854	0.333333	6.33333	0	0	0.1365	1.1038	0.198	0.4477	0.0455	0.583167	3.67997	0.0104208	0.0492183	yes	--	--	-	-	-	-	-	-	-
Unigene0000870	1326.33	61	13.7755	14.4025	13.3281	0.5528	0.5526	0.369	13.8354	0.491467	-4.81512	1.32023e-208	1.76232e-205	yes	LHA1	plasma membrane H+ ATPase, partial [Nicotiana plumbaginifolia]	Metabolism	Energy metabolism	ko00190//Oxidative phosphorylation	K01535	GO:0031224//intrinsic component of membrane	GO:0015662//ATPase activity, coupled to transmembrane movement of ions, phosphorylative mechanism;GO:0032550//purine ribonucleoside binding;GO:0043169//cation binding	GO:0009152//purine ribonucleotide biosynthetic process;GO:0015992//proton transport
Unigene0000883	68	316	1.6126	1.7827	2.1893	6.0433	6.8361	6.8401	1.86153	6.57317	1.8201	5.22998e-20	2.29859e-18	yes	--	--	-	-	-	-	-	-	-
Unigene0000885	3.33333	17.3333	0.3544	0.0447	0.0526	0.4254	0.687	0.7593	0.150567	0.6239	2.05091	0.00631618	0.032844	yes	--	--	-	-	-	-	-	-	-
Unigene0000892	46	26.3333	2.2696	2.4901	2.4617	0.9082	1.0627	1.1916	2.40713	1.05417	-1.19121	0.000278884	0.00223602	yes	--	--	-	-	-	-	-	-	-
Unigene0000909	134.667	81.6667	6.2465	9.0534	7.5473	3.8457	3.7717	3.0365	7.61573	3.5513	-1.10064	3.20995e-06	3.85618e-05	yes	--	PREDICTED: uncharacterized protein LOC105959844 [Erythranthe guttata]	-	-	-	-	-	-	-
Unigene0000921	90.3333	20.6667	2.2904	2.6755	2.4151	0.3707	0.3769	0.5413	2.46033	0.429633	-2.51768	1.01283e-16	3.61315e-15	yes	SARED1	NAD(P)-binding Rossmann-fold superfamily protein isoform 1 [Theobroma cacao]	-	-	-	-	-	-	-
Unigene0000923	18.3333	66.6667	0.5012	0.4553	0.506	1.9454	1.209	0.9176	0.4875	1.35733	1.4773	0.000142044	0.00122148	yes	--	--	-	-	-	-	-	-	-
Unigene0000934	81	14.6667	5.4508	7.7943	6.2053	0.6665	0.9783	1.0617	6.48347	0.902167	-2.8453	1.94546e-16	6.81314e-15	yes	--	--	-	-	-	-	-	-	-
Unigene0000935	43.3333	243	1.7907	1.0428	1.9636	6.8902	6.9423	6.5732	1.59903	6.8019	2.08874	7.84904e-18	3.01558e-16	yes	--	--	-	-	-	-	-	-	-
Unigene0000938	54	190.667	0.9427	0.8665	1.0998	2.2095	3.031	2.6098	0.969667	2.61677	1.43222	8.14214e-10	1.60767e-08	yes	POPTRDRAFT_821063	PREDICTED: alanine--tRNA ligase, chloroplastic/mitochondrial [Daucus carota subsp. sativus] [Daucus carota]	Genetic Information Processing	Translation	ko00970//Aminoacyl-tRNA biosynthesis	K01872	-	-	-
Unigene0000939	48	129	1.2686	1.7271	1.507	4.6042	2.4146	2.2295	1.5009	3.08277	1.0384	0.0012996	0.00857917	yes	--	--	-	-	-	-	-	-	-
Unigene0000945	8.66667	44	0.2285	0.2819	0.181	0.9958	0.9188	0.8111	0.230467	0.908567	1.97903	2.16383e-06	2.6713e-05	yes	--	--	-	-	-	-	-	-	-
Unigene0000988	715	3070.67	15.2108	14.0438	13.3119	42.8416	47.5263	50.2591	14.1888	46.8757	1.72408	1.3984e-54	2.47737e-52	yes	--	DUF506 family protein [Medicago truncatula]	-	-	-	-	-	-	-
Unigene0000994	54.3333	144.667	3.0983	3.1841	3.4797	6.0864	8.1048	5.7932	3.25403	6.66147	1.03361	2.37942e-05	0.000243582	yes	--	--	-	-	-	-	-	-	-
Unigene0000998	59.3333	24	2.1493	1.6116	2.0426	0.8109	0.0529	0.8851	1.9345	0.582967	-1.73048	0.00244944	0.014835	yes	MYB93	PREDICTED: myb-related protein Myb4-like [Vitis vinifera]	Organismal Systems	Environmental adaptation	ko04626//Plant-pathogen interaction	K09422	-	-	-
Unigene0001005	112.333	2554	1.0592	1.0017	1.3829	20.6731	21.3164	17.5595	1.14793	19.8497	4.112	3.35557e-163	2.96317e-160	yes	NIA	nitrate reductase [NADH]-like [Vitis vinifera]	Metabolism	Energy metabolism	ko00910//Nitrogen metabolism	K10534	-	GO:0000166//nucleotide binding;GO:0016661//oxidoreductase activity, acting on other nitrogenous compounds as donors;GO:0046906//tetrapyrrole binding;GO:0046914//transition metal ion binding;GO:0050662//coenzyme binding	GO:0042126//nitrate metabolic process
Unigene0001022	436.667	1597.67	36.4928	43.6363	41.4794	122.43	110.001	108.135	40.5362	113.522	1.48569	1.8485e-35	1.75957e-33	yes	TIC32	PREDICTED: short-chain dehydrogenase TIC 32, chloroplastic-like [Daucus carota subsp. sativus] [Daucus carota]	-	-	-	-	-	GO:0016628//oxidoreductase activity, acting on the CH-CH group of donors, NAD or NADP as acceptor	GO:0044710//single-organism metabolic process
Unigene0001028	162	432	2.0171	2.2077	2.0209	4.8821	4.2608	3.6638	2.0819	4.2689	1.03596	1.23134e-09	2.37971e-08	yes	--	hydroxyproline-rich glycoprotein family protein [Phaseolus vulgaris]	-	-	-	-	-	-	-
Unigene0001056	32.3333	13.6667	2.4183	3.0105	2.8728	0.7742	1.5279	0.4396	2.7672	0.9139	-1.59832	0.000670087	0.00483499	yes	--	--	-	-	-	-	-	-	-
Unigene0001067	0	13.3333	0	0	0	0.5432	0.877	0.4406	0.001	0.620267	9.27674	1.4383e-06	1.83176e-05	yes	PERK4	PREDICTED: proline-rich receptor-like protein kinase PERK4 [Erythranthe guttata]	-	-	-	-	-	GO:0004672//protein kinase activity;GO:0032550//purine ribonucleoside binding	GO:0006464//cellular protein modification process
Unigene0001069	6	30.6667	0.1849	0.2333	0	0.5735	0.3385	0.7924	0.1394	0.568133	2.027	0.00218546	0.0134351	yes	ALMT2	PREDICTED: aluminum-activated malate transporter 2-like [Daucus carota subsp. sativus] [Daucus carota]	-	-	-	-	-	-	-
Unigene0001080	233.333	124.667	3.3368	3.3816	3.1553	1.5383	1.1959	1.3103	3.29123	1.34817	-1.28763	2.3658e-12	6.04874e-11	yes	At3g24170	PREDICTED: glutathione reductase, cytosolic [Daucus carota subsp. sativus] [Daucus carota]	Metabolism	Metabolism of other amino acids	ko00480//Glutathione metabolism	K00383	GO:0042579//microbody	GO:0000166//nucleotide binding;GO:0016651//oxidoreductase activity, acting on NAD(P)H;GO:0016723//oxidoreductase activity, oxidizing metal ions, NAD or NADP as acceptor;GO:0046914//transition metal ion binding	GO:0006790//sulfur compound metabolic process;GO:0009404//toxin metabolic process;GO:0019725//cellular homeostasis;GO:0061687//detoxification of inorganic compound
Unigene0001099	31.3333	5	2.4341	1.5272	2.657	0.2106	0.2834	0.3075	2.2061	0.267167	-3.04569	5.22986e-09	9.40146e-08	yes	--	--	-	-	-	-	-	-	-
Unigene0001112	65.3333	15	7.6952	9.2237	7.9987	1.1548	0.9323	2.2482	8.30587	1.4451	-2.52296	2.34617e-11	5.48768e-10	yes	--	--	-	-	-	-	-	-	-
Unigene0001149	2077	11540.3	14.197	13.9638	13.8034	61.7674	59.7246	57.5051	13.9881	59.6657	2.09271	2.43159e-110	1.13472e-107	yes	OPR1	12-oxophytodienoate reductase 2 [Theobroma cacao]	Metabolism	Lipid metabolism;Global and overview maps	ko01100//Metabolic pathways;ko01110//Biosynthesis of secondary metabolites;ko00592//alpha-Linolenic acid metabolism	K05894	-	GO:0003824//catalytic activity;GO:0032553//ribonucleotide binding	GO:0044710//single-organism metabolic process
Unigene0001190	0.333333	6.33333	0.1202	0	0	0.8661	0.8287	0.1874	0.0400667	0.6274	3.96891	0.0086469	0.0424063	yes	--	--	-	-	-	-	-	-	-
Unigene0001228	0.333333	12	0.0705	0	0	1.3539	0.3643	0.3295	0.0235	0.682567	4.86024	0.000292073	0.00232617	yes	--	--	-	-	-	-	-	-	-
Unigene0001232	8.66667	27	0.677	0.4348	0.5848	1.5761	1.3255	1.1507	0.565533	1.35077	1.25609	0.00857049	0.0420927	yes	--	PREDICTED: SNF1-related protein kinase regulatory subunit gamma-1-like [Daucus carota subsp. sativus] [Daucus carota]	-	-	-	-	-	GO:0016772//transferase activity, transferring phosphorus-containing groups	GO:0006796//phosphate-containing compound metabolic process
Unigene0001241	34	4	3.2727	2.0742	2.8931	0.4264	0.2623	0.0593	2.74667	0.249333	-3.46153	6.5268e-10	1.30171e-08	yes	TRS130	PREDICTED: trafficking protein particle complex II-specific subunit 130 homolog isoform X1 [Ipomoea nil]	-	-	-	-	-	-	-
Unigene0001256	4.33333	27.3333	0.7037	0.4735	0.418	3.0037	1.7177	3.0153	0.531733	2.5789	2.27798	6.22458e-05	0.000583322	yes	--	--	-	-	-	-	-	-	-
Unigene0001257	140.667	82	3.9805	3.9907	4.0576	1.722	1.3671	2.2421	4.0096	1.77707	-1.17396	5.20646e-07	7.13754e-06	yes	--	DUF1223 domain-containing protein [Cephalotus follicularis]	-	-	-	-	-	-	-
Unigene0001258	0.666667	16.6667	0	0.1124	0	1.4704	0.5276	0.2603	0.0374667	0.752767	4.32852	0.000131677	0.00114119	yes	--	--	-	-	-	-	-	-	-
Unigene0001279	14.6667	5.33333	0.9894	0.5377	2.1699	0.4873	0.0656	0.4151	1.23233	0.322667	-1.93328	0.0103637	0.0490208	yes	--	unknow protein [Oryza sativa Japonica Group]	-	-	-	-	-	-	-
Unigene0001328	371	1044.67	12.7941	12.1653	11.3437	24.3623	26.4645	27.8087	12.101	26.2118	1.11509	3.75279e-20	1.6557e-18	yes	TCTP	translationally controlled tumor protein [Hevea brasiliensis]	-	-	-	-	-	-	-
Unigene0001357	230.333	670.667	2.7488	3.0393	2.5201	6.2255	6.0726	6.3269	2.7694	6.20833	1.16463	1.34065e-16	4.74133e-15	yes	--	PREDICTED: ras GTPase-activating protein-binding protein 2-like isoform X3 [Gossypium hirsutum]	-	-	-	-	-	-	-
Unigene0001363	61.6667	938.667	0.7261	0.9074	0.6024	10.3216	9.0852	7.0216	0.7453	8.80947	3.56316	1.82714e-68	4.3517e-66	yes	RABA5A	Small GTPase superfamily [Corchorus olitorius]	Cellular Processes	Transport and catabolism	ko04144//Endocytosis	K07904	-	-	-
Unigene0001365	119.333	52.6667	4.6132	5.6028	3.8762	1.6209	1.5833	1.6071	4.6974	1.60377	-1.5504	6.17453e-10	1.23445e-08	yes	MCM4	PREDICTED: DNA replication licensing factor MCM4 [Nicotiana tomentosiformis]	Genetic Information Processing	Replication and repair	ko03030//DNA replication	K02212	-	-	-
Unigene0001394	16	60.3333	0.9832	0.9402	0.6762	2.6506	2.8087	2.1771	0.866533	2.54547	1.5546	1.05806e-05	0.000115657	yes	--	--	-	-	-	-	-	-	-
Unigene0001423	6.33333	39.3333	0.5595	0.8068	0.1899	3.5826	2.4792	1.6192	0.518733	2.56033	2.30327	3.02102e-05	0.000302272	yes	--	--	-	-	-	-	-	-	-
Unigene0001436	38.6667	18	7.2223	4.8141	4.5326	2.8356	1.5262	1.5925	5.523	1.98477	-1.47648	0.000335924	0.002637	yes	CDKB2-1	PREDICTED: cyclin-dependent kinase B2-1 [Daucus carota subsp. sativus] [Daucus carota]	-	-	-	-	-	-	-
Unigene0001466	48.6667	29	4.0095	5.5548	2.3348	2.0764	1.4901	1.96	3.96637	1.84217	-1.10641	0.00396217	0.0222598	yes	--	--	-	-	-	-	-	-	-
Unigene0001527	48.6667	17	1.3672	1.8294	1.7375	0.509	0.3287	0.4707	1.6447	0.436133	-1.91498	1.66357e-07	2.45028e-06	yes	ATR2	PREDICTED: myosin-6 [Ricinus communis]	-	-	-	-	-	-	-
Unigene0001545	22.6667	63.3333	1.372	1.9125	1.397	4.2355	3.321	2.5451	1.5605	3.3672	1.10954	0.00163672	0.0104589	yes	DEK1	PREDICTED: calpain-type cysteine protease DEK1 isoform X2 [Daucus carota subsp. sativus] [Daucus carota]	-	-	-	-	-	-	-
Unigene0001576	38.3333	147	0.3484	0.6642	0.5671	2.2407	1.1004	1.2565	0.526567	1.53253	1.54123	6.52917e-06	7.41527e-05	yes	--	--	-	-	-	-	-	-	-
Unigene0001590	58.3333	18.3333	4.0594	1.3793	1.9098	0.965	0.3809	0.4384	2.4495	0.594767	-2.04209	3.83504e-05	0.0003753	yes	--	--	-	-	-	-	-	-	-
Unigene0001591	85	38	5.2635	5.496	5.6058	2.6147	2.137	0.8956	5.4551	1.88243	-1.53501	7.47337e-06	8.40447e-05	yes	--	--	-	-	-	-	-	-	-
Unigene0001613	5.66667	245	0.2049	0.4136	0.6491	11.6428	14.6512	14.5264	0.422533	13.6068	5.00912	1.04628e-51	1.68223e-49	yes	SRO2	PREDICTED: WD repeat-containing protein 3 [Daucus carota subsp. sativus] [Daucus carota]	Genetic Information Processing	Translation	ko03008//Ribosome biogenesis in eukaryotes	K14556	-	-	-
Unigene0001633	153	68.3333	5.0783	5.7492	5.9103	2.4716	1.951	1.3099	5.57927	1.91083	-1.54587	9.12901e-10	1.79267e-08	yes	--	--	-	-	-	-	-	-	-
Unigene0001638	58	11.6667	6.6318	5.5935	4.3167	0.2908	0.5479	1.6987	5.514	0.8458	-2.70471	5.69123e-08	8.92822e-07	yes	--	--	-	-	-	-	-	-	-
Unigene0001668	228.333	106.333	4.9295	4.4166	3.9697	1.5367	1.6383	1.611	4.4386	1.59533	-1.47625	6.36885e-15	2.02305e-13	yes	COX5C2	PREDICTED: cytochrome c oxidase subunit 5C-2-like [Capsicum annuum]	-	-	-	-	-	-	-
Unigene0001684	1339.33	758.667	20.8873	19.9749	23.4549	10.591	8.0323	9.0914	21.439	9.23823	-1.21455	1.57065e-21	7.57595e-20	yes	RNR1	PREDICTED: ribonucleoside-diphosphate reductase large subunit [Vigna radiata var. radiata] [Vigna radiata]	Metabolism	Nucleotide metabolism;Global and overview maps;Metabolism of other amino acids	ko01100//Metabolic pathways;ko00230//Purine metabolism;ko00240//Pyrimidine metabolism;ko00480//Glutathione metabolism	K10807	-	-	-
Unigene0001705	374.667	1130.33	3.9623	3.8765	3.2381	10.803	8.2073	6.8089	3.6923	8.6064	1.22089	1.97923e-13	5.53636e-12	yes	RBR	PREDICTED: retinoblastoma-related protein-like [Daucus carota subsp. sativus] [Daucus carota]	-	-	-	-	-	-	GO:0006355//regulation of transcription, DNA-templated;GO:0007049//cell cycle
Unigene0001706	227.333	1414.67	2.3712	2.6337	1.7987	18.6883	8.3931	5.7055	2.26787	10.929	2.26875	3.81148e-12	9.56185e-11	yes	PERK1	Proline-rich receptor-like protein kinase PERK1 [Glycine soja]	-	-	-	-	-	GO:0004672//protein kinase activity;GO:0032550//purine ribonucleoside binding	GO:0006464//cellular protein modification process
Unigene0001746	0.333333	43.3333	0	0.0461	0	2.0122	1.536	1.2821	0.0153667	1.6101	6.7112	1.93482e-15	6.38624e-14	yes	--	hypothetical protein DCAR_015183 [Daucus carota subsp. sativus] [Daucus carota]	-	-	-	-	-	-	-
Unigene0001761	13.6667	51.6667	0.2765	0.3628	0.5912	1.9031	0.7861	0.7755	0.410167	1.1549	1.49349	0.00199124	0.0123817	yes	--	--	-	-	-	-	-	-	-
Unigene0001814	44.3333	25	1.8552	2.7153	1.9284	1.225	0.7992	0.795	2.1663	0.939733	-1.20491	0.0010049	0.00688224	yes	BRR2C	PREDICTED: DExH-box ATP-dependent RNA helicase DExH14 [Daucus carota subsp. sativus] [Daucus carota]	-	-	-	-	-	-	-
Unigene0001820	42.6667	128.333	2.3699	2.9901	2.6745	9.863	5.7679	2.9542	2.67817	6.19503	1.20987	0.00174044	0.0110155	yes	XPO1B	exportin1 family protein [Populus trichocarpa]	Genetic Information Processing	Translation	ko03013//RNA transport;ko03008//Ribosome biogenesis in eukaryotes	K14290	-	GO:0017016//Ras GTPase binding	-
Unigene0001871	21.6667	3.66667	1.5061	1.3574	0.7668	0.2153	0.2781	0	1.2101	0.164467	-2.87926	1.43996e-05	0.000153743	yes	--	--	-	-	-	-	-	-	-
Unigene0001929	470	1415	8.8415	8.754	7.4563	23.2542	17.5602	17.2866	8.3506	19.367	1.21365	1.27973e-17	4.84212e-16	yes	Os02g0219200	PREDICTED: protein tas-like isoform X2 [Daucus carota subsp. sativus] [Daucus carota]	-	-	-	-	-	-	-
Unigene0001955	19396.7	12458.3	140.944	142.029	139.333	75.6668	68.6581	63.8887	140.769	69.4045	-1.02023	3.08609e-26	1.90882e-24	yes	SBT4.3	PREDICTED: cucumisin isoform X2 [Vitis vinifera]	-	-	-	-	-	-	-
Unigene0001976	10	0.333333	1.2929	0.783	0.6144	0.069	0	0	0.896767	0.023	-5.28503	3.71365e-05	0.000364606	yes	--	--	-	-	-	-	-	-	-
Unigene0001977	236	153	2.9736	3.1108	2.9318	1.6091	1.5869	1.3038	3.0054	1.49993	-1.00266	1.20986e-08	2.07795e-07	yes	RAD5B	SNF2_N domain-containing protein/Helicase_C domain-containing protein/HIRAN domain-containing protein/zf-C3HC4_2 domain-containing protein [Cephalotus follicularis]	-	-	-	-	-	GO:0003676//nucleic acid binding;GO:0017111//nucleoside-triphosphatase activity;GO:0032550//purine ribonucleoside binding;GO:0046914//transition metal ion binding	-
Unigene0002022	675.667	428	16.1767	16.6386	18.1491	7.8362	8.1094	8.6969	16.9881	8.21417	-1.04834	5.32914e-17	1.94214e-15	yes	CDKB2-2	PREDICTED: cyclin-dependent kinase B2-2 [Ricinus communis]	-	-	-	-	-	GO:0004674//protein serine/threonine kinase activity;GO:0032550//purine ribonucleoside binding	GO:0006464//cellular protein modification process;GO:0006796//phosphate-containing compound metabolic process
Unigene0002032	40.3333	112.667	1.2024	1.2743	1.3926	3.7049	2.2272	2.2951	1.28977	2.7424	1.08833	0.000214475	0.00177362	yes	pab1	PREDICTED: polyadenylate-binding protein 8-like [Daucus carota subsp. sativus] [Daucus carota]	Genetic Information Processing	Folding, sorting and degradation;Translation	ko03013//RNA transport;ko03015//mRNA surveillance pathway;ko03018//RNA degradation	K13126	-	-	-
Unigene0002083	1642.33	449.333	20.877	21.6005	19.3628	4.9098	4.2302	3.881	20.6134	4.34033	-2.24771	1.899e-76	5.42292e-74	yes	F	PREDICTED: dihydroflavonol-4-reductase-like [Daucus carota subsp. sativus] [Daucus carota]	-	-	-	-	-	-	-
Unigene0002120	121	316.333	8.9515	9.1065	9.0428	15.1183	21.1321	18.2864	9.0336	18.1789	1.00889	8.93052e-08	1.36658e-06	yes	--	--	-	-	-	-	-	-	-
Unigene0002145	17.6667	5.66667	0.505	0.8156	0.5599	0.1347	0.232	0.1049	0.626833	0.1572	-1.99548	0.000847085	0.00593208	yes	--	--	-	-	-	-	-	-	-
Unigene0002181	69	27.3333	2.9782	2.3526	1.6536	1.14	0.6415	0.3783	2.32813	0.719933	-1.69324	2.86526e-05	0.000287674	yes	--	--	-	-	-	-	-	-	-
Unigene0002182	54.6667	20.3333	2.2142	1.727	1.8731	0.9666	0.4046	0.2875	1.9381	0.5529	-1.80955	2.19258e-05	0.000226067	yes	--	--	-	-	-	-	-	-	-
Unigene0002195	50	196	3.016	3.5398	4.7492	10.1604	10.2121	13.0055	3.76833	11.126	1.56194	2.06321e-10	4.33478e-09	yes	RH52	PREDICTED: DEAD-box ATP-dependent RNA helicase 52C-like, partial [Malus domestica]	-	-	-	-	-	-	-
Unigene0002264	18.6667	5.33333	1.1101	1.3073	1.2455	0.3949	0.0531	0.3363	1.22097	0.261433	-2.22351	0.000275795	0.00221559	yes	--	PREDICTED: sorting and assembly machinery component 50 homolog B-like [Solanum tuberosum]	-	-	-	-	-	-	-
Unigene0002290	125.333	73.6667	5.9189	8.3122	6.1752	2.4716	3.0596	3.6891	6.8021	3.07343	-1.14613	5.31974e-06	6.14873e-05	yes	CDKB2-1	cyclin-dependent kinase family protein [Populus trichocarpa]	-	-	-	-	-	GO:0004674//protein serine/threonine kinase activity;GO:0032550//purine ribonucleoside binding	GO:0006464//cellular protein modification process;GO:0006796//phosphate-containing compound metabolic process
Unigene0002320	94.6667	249.667	1.2495	1.2122	1.1817	4.0777	1.9857	1.3137	1.21447	2.45903	1.01777	0.00250948	0.0151463	yes	--	--	-	-	-	-	-	-	-
Unigene0002354	34	13.6667	1.3161	1.5562	1.1614	0.5116	0.6479	0.1172	1.34457	0.425567	-1.65968	0.000926706	0.00642493	yes	--	--	-	-	-	-	-	-	-
Unigene0002370	84.3333	52.3333	1.6251	2.074	1.2426	0.9717	0.7081	0.6985	1.64723	0.792767	-1.05508	0.000292716	0.00233032	yes	--	--	-	-	-	-	-	-	-
Unigene0002408	2.33333	20	0.117	0.2953	0	2.014	0.5546	0.2736	0.137433	0.9474	2.78524	0.00481691	0.026248	yes	--	--	-	-	-	-	-	-	-
Unigene0002421	48.3333	399	1.5345	1.3586	1.2152	8.7906	8.8133	8.5783	1.36943	8.7274	2.67197	1.67655e-43	2.07397e-41	yes	IBH1	PREDICTED: transcription factor IBH1-like [Ziziphus jujuba]	-	-	-	-	-	-	-
Unigene0002425	9.66667	128	0.2062	0.0911	0.0919	2.249	1.0328	0.7331	0.129733	1.3383	3.36678	1.0962e-11	2.64706e-10	yes	--	--	-	-	-	-	-	-	-
Unigene0002438	2063	1062.33	72.6549	66.6926	75.9234	25.7594	28.0109	30.8917	71.757	28.2207	-1.34637	7.02452e-34	6.38987e-32	yes	--	PREDICTED: probable E3 ubiquitin-protein ligase XERICO [Nicotiana sylvestris]	-	-	-	-	-	-	-
Unigene0002453	2.66667	19.3333	0.2375	0.0599	0.2116	0.9028	0.7672	1.1101	0.169667	0.9267	2.4494	0.000364571	0.00283666	yes	--	--	-	-	-	-	-	-	-
Unigene0002466	25	10.6667	1.7343	1.6922	1.0988	0.4627	0.7471	0.3153	1.50843	0.508367	-1.56911	0.00145709	0.00947391	yes	--	--	-	-	-	-	-	-	-
Unigene0002481	448	209.667	22.6283	23.633	23.6736	7.307	7.5696	10.0959	23.3116	8.32417	-1.48567	1.69942e-19	7.18829e-18	yes	--	--	-	-	-	-	-	-	-
Unigene0002482	11	4	0.664	0.9383	0.7099	0.3188	0.1144	0.2069	0.770733	0.213367	-1.8529	0.00840426	0.0414323	yes	--	--	-	-	-	-	-	-	-
Unigene0002488	0.666667	31	0	0.0921	0	1.3515	1.4549	0.6756	0.0307	1.16067	5.24057	1.78013e-09	3.37219e-08	yes	--	--	-	-	-	-	-	-	-
Unigene0002497	8.33333	102.667	0.4493	0.2268	0.0334	2.5398	2.4678	2.0348	0.2365	2.34747	3.31119	1.35896e-14	4.21184e-13	yes	--	DUF581 domain-containing protein [Cephalotus follicularis]	-	-	-	-	-	-	-
Unigene0002524	127	417.667	11.9892	12.8965	10.1879	35.5803	28.4992	25.0223	11.6912	29.7006	1.34507	2.18454e-12	5.60531e-11	yes	--	--	-	-	-	-	-	-	-
Unigene0002525	141.333	388.333	1.4015	1.3085	1.207	3.365	2.762	2.177	1.30567	2.768	1.08406	3.15475e-08	5.13846e-07	yes	SDE3	PREDICTED: probable RNA helicase SDE3 [Nelumbo nucifera]	-	-	-	-	-	GO:0003824//catalytic activity	-
Unigene0002536	59	156.333	8.334	5.1688	5.129	12.9382	14.1004	11.3431	6.2106	12.7939	1.04265	4.53629e-05	0.0004382	yes	--	PREDICTED: probable protein S-acyltransferase 22 [Daucus carota subsp. sativus] [Daucus carota]	-	-	-	-	-	-	-
Unigene0002548	3	24.6667	0.0738	0.2606	0	0.7969	0.4448	0.9481	0.111467	0.729933	2.71115	0.000184108	0.00154384	yes	CLH2	PREDICTED: chlorophyllase-2, chloroplastic-like [Gossypium hirsutum]	Metabolism	Metabolism of cofactors and vitamins;Global and overview maps	ko01100//Metabolic pathways;ko01110//Biosynthesis of secondary metabolites;ko00860//Porphyrin and chlorophyll metabolism	K08099	GO:0043227//membrane-bounded organelle	GO:0052689//carboxylic ester hydrolase activity	-
Unigene0002567	1467.33	877	42.3769	45.1906	47.3249	19.8093	20.3545	21.441	44.9641	20.5349	-1.13069	1.98743e-26	1.24266e-24	yes	WOX4	PREDICTED: WUSCHEL-related homeobox 4-like [Juglans regia]	-	-	-	-	-	-	GO:0007275//multicellular organism development;GO:0010467//gene expression;GO:0034645//cellular macromolecule biosynthetic process
Unigene0002594	73.6667	42.3333	3.2778	2.8996	2.3625	1.1496	1.3644	1.2912	2.84663	1.2684	-1.16625	3.12014e-05	0.000311313	yes	At2g01680	PREDICTED: ankyrin repeat-containing protein At2g01680 [Daucus carota subsp. sativus] [Daucus carota]	-	-	-	-	-	-	-
Unigene0002617	8.66667	0	1.6321	0.9885	0.2585	0	0	0	0.9597	0.001	-9.90644	0.00010976	0.000966277	yes	--	--	-	-	-	-	-	-	-
Unigene0002623	12	42.3333	0.1887	0.5239	0.1682	0.7175	1.0366	0.6984	0.2936	0.8175	1.47737	0.00223049	0.0136709	yes	At1g06650	PREDICTED: 1-aminocyclopropane-1-carboxylate oxidase homolog 1-like [Pyrus x bretschneideri]	-	-	-	-	-	-	-
Unigene0002633	21.6667	95.3333	0.5311	0.5991	1.0762	3.9005	1.7764	1.5577	0.735467	2.41153	1.71322	6.36594e-05	0.000595209	yes	--	--	-	-	-	-	-	-	-
Unigene0002634	13.3333	50	0.4414	0.4455	0.6991	1.4425	1.7429	1.3182	0.528667	1.5012	1.50569	8.30431e-05	0.000755283	yes	--	--	-	-	-	-	-	-	-
Unigene0002654	2	12.3333	0.1729	0.1745	0.2054	0.7611	0.6704	1.1451	0.184267	0.858867	2.22064	0.00528837	0.028353	yes	--	--	-	-	-	-	-	-	-
Unigene0002660	85.6667	1986	6.3402	4.0934	5.089	76.7092	99.5021	100.484	5.1742	92.2316	4.15585	1.5857e-125	9.28748e-123	yes	CIPK5	PREDICTED: CBL-interacting serine/threonine-protein kinase 5-like [Lupinus angustifolius]	-	-	-	-	-	GO:0004672//protein kinase activity;GO:0032550//purine ribonucleoside binding	GO:0006464//cellular protein modification process;GO:0006796//phosphate-containing compound metabolic process;GO:0050794//regulation of cellular process
Unigene0002662	39	21.6667	1.2936	1.3694	1.2368	0.3788	0.897	0.4179	1.29993	0.564567	-1.20322	0.00312533	0.0182735	yes	PER1	PREDICTED: 1-Cys peroxiredoxin A [Daucus carota subsp. sativus] [Daucus carota]	Metabolism	Biosynthesis of other secondary metabolites;Global and overview maps	ko01100//Metabolic pathways;ko01110//Biosynthesis of secondary metabolites;ko00940//Phenylpropanoid biosynthesis	K11188	-	-	-
Unigene0002676	19.3333	5.66667	2.4559	2.1556	1.9027	0.3418	0.6439	0.4991	2.1714	0.494933	-2.13332	9.67058e-05	0.00086394	yes	--	--	-	-	-	-	-	-	-
Unigene0002697	12.6667	2.33333	1.0392	0.3227	1.9941	0.2559	0.2066	0	1.11867	0.154167	-2.85922	0.00259116	0.0155722	yes	--	--	-	-	-	-	-	-	-
Unigene0002698	4.33333	19.3333	0.3191	0.2684	0.1264	1.1068	0.9165	0.4973	0.237967	0.8402	1.81997	0.00581641	0.030698	yes	--	--	-	-	-	-	-	-	-
Unigene0002701	6.66667	27.6667	0.2473	0.1783	0.3357	1.2158	0.8218	0.3578	0.253767	0.798467	1.65373	0.00677091	0.0348122	yes	--	--	-	-	-	-	-	-	-
Unigene0002713	45	15.6667	5.5898	2.4421	3.8653	1.2019	1.6532	0.39	3.96573	1.0817	-1.87429	0.000166625	0.00141064	yes	--	--	-	-	-	-	-	-	-
Unigene0002727	12.6667	3	1.1488	1.6867	1.3647	0.3344	0.09	0.3255	1.40007	0.249967	-2.48569	0.000432428	0.00330109	yes	--	hypothetical protein B456_003G156600, partial [Gossypium raimondii]	-	-	-	-	-	-	-
Unigene0002738	32.3333	410	0.8598	0.4905	0.5551	5.3705	6.9244	6.422	0.635133	6.23897	3.29618	4.05019e-44	5.10938e-42	yes	DLO1	PREDICTED: protein DMR6-LIKE OXYGENASE 2 [Vitis vinifera]	-	-	-	-	-	GO:0016705//oxidoreductase activity, acting on paired donors, with incorporation or reduction of molecular oxygen;GO:0043169//cation binding	GO:0044710//single-organism metabolic process
Unigene0002739	1287.67	443.333	33.2812	30.6268	31.4455	6.981	8.5395	9.6485	31.7845	8.38967	-1.92164	1.12657e-48	1.6709e-46	yes	NFYB3	PREDICTED: nuclear transcription factor Y subunit B-3-like [Daucus carota subsp. sativus] [Daucus carota]	-	-	-	-	GO:0043231//intracellular membrane-bounded organelle	GO:0003677//DNA binding;GO:0046983//protein dimerization activity	GO:0010468//regulation of gene expression
Unigene0002740	28	74.6667	3.9955	2.834	2.6939	7.6055	6.8845	5.2162	3.17447	6.56873	1.0491	0.00111412	0.00752697	yes	--	DUF632 domain-containing protein/DUF630 domain-containing protein [Cephalotus follicularis]	-	-	-	-	-	-	-
Unigene0002744	2.33333	18.6667	0.2973	0.2251	0	2.0226	1.0246	0.3475	0.174133	1.13157	2.70006	0.00342968	0.0197393	yes	--	--	-	-	-	-	-	-	-
Unigene0002759	10	1	0.5361	0.947	0.6369	0	0.1155	0.0522	0.706667	0.0559	-3.66011	8.64119e-05	0.000781435	yes	PCS1	PREDICTED: aspartic proteinase PCS1-like [Daucus carota subsp. sativus] [Daucus carota]	-	-	-	-	GO:0043231//intracellular membrane-bounded organelle	GO:0016787//hydrolase activity	GO:0008219//cell death;GO:0019538//protein metabolic process
Unigene0002762	128.333	419.667	16.748	18.5022	18.6421	52.3498	42.0369	40.3777	17.9641	44.9215	1.32229	7.45049e-14	2.15876e-12	yes	--	--	-	-	-	-	-	-	-
Unigene0002772	97	59	2.3277	2.0336	1.6033	0.8454	1.1291	0.8534	1.9882	0.942633	-1.07669	4.11858e-05	0.000400479	yes	--	PREDICTED: claspin-like [Nicotiana tabacum]	-	-	-	-	-	-	-
Unigene0002773	3.33333	50.3333	0.1399	0.0706	0.1662	2.5199	0.7836	0.9539	0.125567	1.41913	3.49848	4.63171e-08	7.38897e-07	yes	--	--	-	-	-	-	-	-	-
Unigene0002793	18.3333	52.6667	0.3145	0.8112	0.9547	1.3703	1.2944	1.7967	0.693467	1.48713	1.10064	0.00813591	0.0403659	yes	KCS11	PREDICTED: 3-ketoacyl-CoA synthase 11-like [Daucus carota subsp. sativus] [Daucus carota]	Organismal Systems;Metabolism	Environmental adaptation;Global and overview maps;Lipid metabolism	ko01100//Metabolic pathways;ko01110//Biosynthesis of secondary metabolites;ko04626//Plant-pathogen interaction;ko00062//Fatty acid elongation	K15397	-	GO:0016746//transferase activity, transferring acyl groups	GO:0006631//fatty acid metabolic process
Unigene0002803	26.3333	88.6667	1.1362	1.1894	1.1998	4.1428	2.7917	2.1639	1.17513	3.0328	1.36783	4.18737e-05	0.000406754	yes	At5g48970	PREDICTED: mitochondrial thiamine pyrophosphate carrier-like isoform X1 [Sesamum indicum]	-	-	-	-	GO:0031224//intrinsic component of membrane	GO:0051183//vitamin transporter activity	GO:0015695//organic cation transport;GO:0044763//single-organism cellular process
Unigene0002805	771.333	2088.33	7.3852	7.3159	7.7729	16.0548	15.7922	14.7588	7.49133	15.5353	1.05225	2.16009e-24	1.212e-22	yes	RZPF34	RING finger and CHY zinc finger domain-containing protein 1 [Morus notabilis]	Genetic Information Processing	Folding, sorting and degradation	ko04120//Ubiquitin mediated proteolysis	K10144	-	-	-
Unigene0002811	0.333333	10.3333	0	0	0.11	1.3342	0.3989	0.5772	0.0366667	0.7701	4.3925	0.00160736	0.0102981	yes	--	--	-	-	-	-	-	-	-
Unigene0002814	19.3333	9.66667	1.6638	3.0228	2.1082	0.8877	0.86	0.8642	2.26493	0.870633	-1.37933	0.00772162	0.0387152	yes	--	--	-	-	-	-	-	-	-
Unigene0002823	46	1.33333	1.9907	2.3682	0.6757	0.0569	0.0613	0	1.6782	0.0394	-5.41258	1.84064e-13	5.16379e-12	yes	RZFP34	PREDICTED: DNA-directed RNA polymerase V subunit 1 [Vitis vinifera]	Genetic Information Processing	Folding, sorting and degradation	ko04120//Ubiquitin mediated proteolysis	K10144	-	-	-
Unigene0002842	11.6667	123.333	0.3284	0.2652	0.2081	2.5935	2.6408	1.3988	0.267233	2.21103	3.04855	1.03194e-15	3.45781e-14	yes	--	PREDICTED: dnaJ homolog subfamily C GRV2 isoform X1 [Nelumbo nucifera]	-	-	-	-	GO:0010008//endosome membrane;GO:0031984//organelle subcompartment	-	GO:0003006//developmental process involved in reproduction;GO:0006605//protein targeting;GO:0006950//response to stress;GO:0007034//vacuolar transport;GO:0009630//gravitropism;GO:0009657//plastid organization;GO:0016192//vesicle-mediated transport;GO:0044707//single-multicellular organism process;GO:0044763//single-organism cellular process
Unigene0002851	158.667	418.667	8.7688	10.2819	7.1731	18.8267	18.0947	16.6906	8.74127	17.8707	1.03168	3.95681e-09	7.22152e-08	yes	--	PREDICTED: embryogenesis-associated protein EMB8-like isoform X3 [Daucus carota subsp. sativus] [Daucus carota]	-	-	-	-	-	-	-
Unigene0002853	0	14.3333	0	0	0	1.4192	0.4214	0.2858	0.001	0.7088	9.46923	1.50451e-05	0.00016001	yes	--	--	-	-	-	-	-	-	-
Unigene0002857	566.667	2031.33	8.6041	6.9349	7.3591	20.7403	21.1619	21.1927	7.6327	21.0316	1.4623	2.0568e-37	2.12335e-35	yes	ADO3	PREDICTED: adagio protein 3 [Daucus carota subsp. sativus] [Daucus carota]	Organismal Systems	Environmental adaptation	ko04712//Circadian rhythm - plant	K12116	-	-	-
Unigene0002858	142	36.6667	2.8617	2.85	2.9009	0.7329	0.526	0.4459	2.87087	0.568267	-2.33685	5.99106e-20	2.61308e-18	yes	--	PREDICTED: protein O-linked-mannose beta-1,4-N-acetylglucosaminyltransferase 2-like [Nicotiana tabacum]	Metabolism	Glycan biosynthesis and metabolism	ko00514//Other types of O-glycan biosynthesis	K18134	-	-	-
Unigene0002864	22	3.66667	3.592	3.5048	0.9957	0.0958	0.1032	0.8396	2.6975	0.3462	-2.96195	0.000200099	0.00166416	yes	--	--	-	-	-	-	-	-	-
Unigene0002876	6.33333	56.6667	0.2262	1.1417	0.9406	6.2463	4.58	4.7586	0.7695	5.19497	2.75512	3.21385e-09	5.93347e-08	yes	At1g17710	PREDICTED: inorganic pyrophosphatase 1 [Citrus sinensis]	Metabolism	Metabolism of cofactors and vitamins;Global and overview maps	ko01100//Metabolic pathways;ko00750//Vitamin B6 metabolism	K13248	-	GO:0016791//phosphatase activity	GO:0006796//phosphate-containing compound metabolic process
Unigene0002877	0	8.33333	0	0	0	0.5586	0.6013	0.2719	0.001	0.477267	8.89865	0.000165696	0.00140339	yes	--	--	-	-	-	-	-	-	-
Unigene0002882	82	34.6667	6.9726	7.771	3.7963	2.4996	1.6269	1.9805	6.17997	2.03567	-1.6021	2.62732e-06	3.18895e-05	yes	--	--	-	-	-	-	-	-	-
Unigene0002883	27	5.66667	2.1869	1.2613	1.9298	0.15	0.2153	0.4868	1.79267	0.284033	-2.65798	2.06323e-06	2.56004e-05	yes	--	--	-	-	-	-	-	-	-
Unigene0002888	12.6667	2.33333	1.2845	0.3602	1.2716	0.1713	0.0615	0.1668	0.9721	0.1332	-2.86751	0.000929607	0.00644037	yes	--	--	-	-	-	-	-	-	-
Unigene0002891	3.66667	19	0.4255	0.1611	0	0.7237	0.8249	0.9117	0.195533	0.8201	2.06839	0.00386076	0.0218031	yes	--	--	-	-	-	-	-	-	-
Unigene0002896	0	203.667	0	0	0	3.6311	1.8091	2.1256	0.001	2.52193	11.3003	2.99218e-44	3.79135e-42	yes	Gld	choline dehydrogenase [Emiliania huxleyi CCMP1516]	-	-	-	-	-	-	-
Unigene0002909	254	120.333	4.1299	5.0712	3.8437	1.5746	1.6249	1.5708	4.34827	1.5901	-1.45132	1.45562e-14	4.492e-13	yes	KIN5B	PREDICTED: kinesin-like protein KIN-5B [Daucus carota subsp. sativus] [Daucus carota]	-	-	-	-	GO:0015630//microtubule cytoskeleton;GO:0043234//protein complex;GO:0044430//cytoskeletal part	GO:0005488//binding	-
Unigene0002911	0	9.33333	0	0	0	1.4903	0.7599	0	0.001	0.750067	9.55088	0.00181112	0.0113916	yes	--	--	-	-	-	-	-	-	-
Unigene0002916	28	10.6667	1.5942	0.8448	1.089	0.2233	0.5494	0.2795	1.176	0.350733	-1.74544	0.000529437	0.00393744	yes	TY3B-G	Retrotransposable element Tf2 protein type 3, partial [Anthurium amnicola]	-	-	-	-	-	-	-
Unigene0002924	18	69	1.0726	0.9094	0.4077	2.9874	2.8092	1.4707	0.796567	2.42243	1.60459	0.000149847	0.00127992	yes	--	RecName: Full=Cytochrome P450 CYP736A12 [Panax ginseng]	-	-	-	-	GO:0031224//intrinsic component of membrane	GO:0016491//oxidoreductase activity;GO:0046906//tetrapyrrole binding;GO:0046914//transition metal ion binding	GO:0044710//single-organism metabolic process
Unigene0002929	164.667	84	8.4057	5.1661	5.858	2.9302	2.768	1.9792	6.4766	2.55913	-1.33958	1.62698e-07	2.39885e-06	yes	--	PREDICTED: cysteine-rich PDZ-binding protein-like [Pyrus x bretschneideri]	-	-	-	-	-	-	-
Unigene0002978	20.3333	333	0.7928	0.8002	0.8521	10.1825	9.5624	10.824	0.815033	10.1896	3.6441	9.85861e-55	1.77948e-52	yes	INP1	PREDICTED: protein INAPERTURATE POLLEN1 [Nicotiana attenuata]	-	-	-	-	-	-	-
Unigene0002986	98.6667	42	3.1277	3.511	2.4307	1.0761	1.0325	0.8882	3.02313	0.998933	-1.59758	3.90065e-09	7.12583e-08	yes	--	--	-	-	-	-	-	-	-
Unigene0003004	38	154	0.6572	0.6275	0.8863	2.4737	1.9436	2.2281	0.723667	2.21513	1.614	2.50132e-10	5.21894e-09	yes	--	Retrovirus-related Pol polyprotein from transposon TNT 1-94 [Cajanus cajan]	-	-	-	-	-	-	-
Unigene0003008	0.666667	847	0	0.0704	0	21.3408	26.0955	24.6305	0.0234667	24.0223	9.99954	1.28658e-172	1.27325e-169	yes	--	hypothetical protein MANES_17G033400 [Manihot esculenta]	-	-	-	-	-	-	-
Unigene0003011	1795.67	5324.67	12.0984	11.0274	11.5554	28.5327	27.0373	23.4366	11.5604	26.3355	1.18782	5.74346e-29	4.0864e-27	yes	PVA42	PREDICTED: vesicle-associated protein 4-1-like [Jatropha curcas]	-	-	-	-	-	-	-
Unigene0003014	21.6667	152.667	0.7726	0.2311	1.0198	3.55	3.5009	3.5895	0.6745	3.5468	2.39463	1.70033e-11	4.03795e-10	yes	At1g08170	PREDICTED: late histone H2B.L4-like [Daucus carota subsp. sativus] [Daucus carota]	-	-	-	-	-	-	-
Unigene0003018	8.33333	37	0.4167	0.0467	0.8251	1.4453	1.7154	1.0462	0.4295	1.4023	1.70706	0.00364266	0.0207539	yes	--	--	-	-	-	-	-	-	-
Unigene0003033	112	60.6667	1.3084	1.7522	1.5543	0.508	0.7254	0.6863	1.5383	0.6399	-1.26542	5.74741e-07	7.80818e-06	yes	--	PREDICTED: trichohyalin-like isoform X1 [Nicotiana sylvestris]	-	-	-	-	-	-	-
Unigene0003042	8	1	0.8147	0.3084	1.5727	0.0815	0.1755	0	0.8986	0.0856667	-3.39087	0.00449699	0.0247481	yes	--	--	-	-	-	-	-	-	-
Unigene0003047	63	628	8.2088	7.8253	6.6364	59.1282	56.0856	59.0686	7.55683	58.0941	2.94254	5.34371e-65	1.18426e-62	yes	--	--	-	-	-	-	-	-	-
Unigene0003073	44	19.3333	2.2139	1.6967	1.802	0.525	1.0243	0.4152	1.9042	0.654833	-1.53999	0.000149294	0.00127587	yes	GG3	PREDICTED: guanine nucleotide-binding protein subunit gamma 3 [Malus domestica]	-	-	-	-	-	-	-
Unigene0003093	5.33333	22	0.1082	0.273	0.5784	0.6927	1.4448	0.8008	0.319867	0.979433	1.61448	0.010588	0.0498719	yes	--	--	-	-	-	-	-	-	-
Unigene0003104	57.3333	23	2.7715	1.6852	1.547	1.0423	0.3452	0.4683	2.00123	0.6186	-1.69381	0.000104645	0.000925503	yes	--	--	-	-	-	-	-	-	-
Unigene0003117	2227.33	956.667	108.519	108.921	114.668	33.2863	34.2978	41.3061	110.703	36.2967	-1.60878	4.26154e-46	5.8379e-44	yes	H3-7	Histone superfamily protein [Theobroma cacao]	-	-	-	-	GO:0043231//intracellular membrane-bounded organelle;GO:0043232//intracellular non-membrane-bounded organelle	GO:0003676//nucleic acid binding;GO:0046983//protein dimerization activity	-
Unigene0003119	32	0.333333	3.5498	1.6537	0.0649	0	0	0.0425	1.75613	0.0141667	-6.95376	5.0992e-07	7.00212e-06	yes	--	Metal transporter Nramp5 [Morus notabilis]	-	-	-	-	-	-	-
Unigene0003135	526.333	287.667	4.835	4.9382	3.8161	3.0957	1.758	0.9066	4.52977	1.9201	-1.23826	6.38258e-05	0.000596668	yes	--	PREDICTED: RNA cytidine acetyltransferase 1-like [Pyrus x bretschneideri]	Genetic Information Processing	Translation	ko03008//Ribosome biogenesis in eukaryotes	K14521	-	-	-
Unigene0003175	885	2345.67	15.4814	14.8259	16.271	30.9694	31.572	31.885	15.5261	31.4755	1.01953	3.81015e-24	2.10287e-22	yes	CYP71D55	cytochrome P450-dependent monooxygenase-like protein [Ammi majus]	-	-	-	-	GO:0016020//membrane	GO:0016491//oxidoreductase activity;GO:0046872//metal ion binding	-
Unigene0003176	59	29.6667	1.8682	2.0953	1.55	0.3797	0.8942	0.8779	1.83783	0.717267	-1.35742	0.000174055	0.00146662	yes	RABA1F	PREDICTED: ras-related protein RABA1f-like [Lupinus angustifolius]	-	-	-	-	-	GO:0032550//purine ribonucleoside binding	GO:0008104//protein localization;GO:0035556//intracellular signal transduction
Unigene0003180	124.333	72.3333	3.6093	3.4986	4.2876	1.3756	1.9003	1.7854	3.7985	1.6871	-1.17088	6.05884e-07	8.19249e-06	yes	At1g18250	PREDICTED: pathogenesis-related protein 5-like [Nicotiana sylvestris]	-	-	-	-	-	-	-
Unigene0003182	244.333	145	2.2785	2.2914	1.9448	0.9793	1.0978	0.9139	2.17157	0.997	-1.12307	3.53847e-10	7.26411e-09	yes	FTIP1	PREDICTED: protein QUIRKY-like [Daucus carota subsp. sativus] [Daucus carota]	-	-	-	-	GO:0005911//cell-cell junction	GO:0016740//transferase activity	-
Unigene0003185	0	10.6667	0	0	0	0.7317	0.7089	0.926	0.001	0.788867	9.62364	1.0049e-05	0.000110245	yes	--	--	-	-	-	-	-	-	-
Unigene0003197	27	102.667	1.2468	0.7191	0.529	3.8013	1.9437	1.6652	0.831633	2.47007	1.57053	0.000100952	0.00089754	yes	--	--	-	-	-	-	-	-	-
Unigene0003226	71	23.3333	2.2166	2.4711	2.8296	0.5296	0.9691	0.4124	2.50577	0.637033	-1.97581	2.43515e-08	4.0281e-07	yes	MOB1-A	PREDICTED: MOB kinase activator-like 1A [Theobroma cacao]	-	-	-	-	-	-	-
Unigene0003240	0.666667	12.6667	0.2415	0	0	1.063	2.0805	0.6585	0.0805	1.26733	3.97666	0.00028537	0.00227975	yes	--	--	-	-	-	-	-	-	-
Unigene0003257	19.6667	52.6667	1.5957	1.0738	0.5687	2.5117	2.8412	1.5333	1.0794	2.2954	1.08852	0.0103739	0.0490525	yes	--	--	-	-	-	-	-	-	-
Unigene0003263	960.333	3261.33	8.8156	8.7689	8.4428	23.2244	23.4177	21.3301	8.67577	22.6574	1.38492	1.49223e-43	1.85798e-41	yes	--	PREDICTED: 5'-nucleotidase SurE [Ricinus communis]	Metabolism	Metabolism of cofactors and vitamins;Global and overview maps;Nucleotide metabolism	ko01100//Metabolic pathways;ko01110//Biosynthesis of secondary metabolites;ko00230//Purine metabolism;ko00240//Pyrimidine metabolism;ko00760//Nicotinate and nicotinamide metabolism	K03787	-	-	-
Unigene0003273	0	40.6667	0	0	0	2.1729	2.0861	2.9727	0.001	2.41057	11.2352	9.94422e-16	3.3399e-14	yes	--	PREDICTED: protein PEROXIN-4 [Brassica rapa]	-	-	-	-	-	-	-
Unigene0003277	16.6667	5.66667	0.9481	1.392	2.355	0.3449	0.1485	0.6715	1.56503	0.3883	-2.01095	0.00264448	0.015828	yes	--	--	-	-	-	-	-	-	-
Unigene0003281	290	1058.33	3.8784	3.2282	3.9268	10.4773	9.4586	10.7663	3.6778	10.2341	1.47646	1.66181e-29	1.22604e-27	yes	CDF2	PREDICTED: cyclic dof factor 2-like [Daucus carota subsp. sativus] [Daucus carota]	-	-	-	-	-	-	-
Unigene0003284	919.667	2494	11.7669	10.8816	11.2488	25.3921	22.7145	22.3855	11.2991	23.4974	1.05629	6.81097e-24	3.69511e-22	yes	BON1	PREDICTED: protein BONZAI 2-like isoform X2 [Daucus carota subsp. sativus] [Daucus carota]	-	-	-	-	-	-	-
Unigene0003285	50	193	0.8892	1.0403	1.3204	2.7982	3.2733	3.4324	1.0833	3.16797	1.54812	4.17774e-11	9.50825e-10	yes	TYRAAT1	PREDICTED: arogenate dehydrogenase 1, chloroplastic-like [Juglans regia]	Metabolism	Global and overview maps;Amino acid metabolism	ko01100//Metabolic pathways;ko01110//Biosynthesis of secondary metabolites;ko01230//Biosynthesis of amino acids;ko00400//Phenylalanine, tyrosine and tryptophan biosynthesis	K15227	-	-	GO:0044710//single-organism metabolic process
Unigene0003292	63	41	0.8524	1.0909	1.1211	0.6579	0.5114	0.3558	1.02147	0.508367	-1.0067	0.00151639	0.00978626	yes	--	zinc finger MYM-type protein 1-like [Aegilops tauschii subsp. tauschii] [Aegilops tauschii]	-	-	-	-	-	-	-
Unigene0003295	0	4.66667	0	0	0	0.1487	0.3202	0.5791	0.001	0.349333	8.44846	0.00741807	0.0374881	yes	--	--	-	-	-	-	-	-	-
Unigene0003322	89.6667	238.667	4.6082	5.163	3.175	11.8388	8.2974	6.6778	4.3154	8.938	1.05046	5.91206e-05	0.000556761	yes	--	--	-	-	-	-	-	-	-
Unigene0003335	619.333	298	16.0687	13.3489	15.0133	5.3103	6.7274	4.466	14.8103	5.50123	-1.42877	4.05154e-18	1.58308e-16	yes	PER20	PREDICTED: peroxidase 20 [Daucus carota subsp. sativus] [Daucus carota]	Metabolism	Biosynthesis of other secondary metabolites;Global and overview maps	ko01100//Metabolic pathways;ko01110//Biosynthesis of secondary metabolites;ko00940//Phenylpropanoid biosynthesis	K00430	-	GO:0003824//catalytic activity;GO:0016209//antioxidant activity;GO:0043169//cation binding;GO:0046906//tetrapyrrole binding	GO:0006950//response to stress;GO:0042743//hydrogen peroxide metabolic process;GO:0044710//single-organism metabolic process
Unigene0003347	63.6667	34.3333	4.8038	4.641	4.4022	2.0871	1.7737	1.8713	4.61567	1.9107	-1.27244	9.21254e-06	0.000101886	yes	--	--	-	-	-	-	-	-	-
Unigene0003364	2.66667	15	0.1895	0.1913	0	0.5309	0.6939	0.5168	0.126933	0.580533	2.19331	0.0038612	0.0218031	yes	KIN4A	PREDICTED: kinesin-like protein FRA1 isoform X1 [Ricinus communis]	-	-	-	-	GO:0005875//microtubule associated complex	GO:0003774//motor activity;GO:0015631//tubulin binding;GO:0032550//purine ribonucleoside binding	GO:0007017//microtubule-based process
Unigene0003394	59.6667	223.333	1.9247	1.7382	1.0529	6.9723	4.5599	2.3084	1.57193	4.61353	1.55333	1.97459e-05	0.000205474	yes	--	--	-	-	-	-	-	-	-
Unigene0003399	10.6667	72	0.4466	0.2774	0.4489	2.2821	1.687	2.0341	0.390967	2.00107	2.35565	2.60168e-10	5.41653e-09	yes	--	--	-	-	-	-	-	-	-
Unigene0003409	143	499.667	0.9535	0.9266	0.795	3.2895	2.1685	1.7533	0.8917	2.40377	1.43067	2.62021e-10	5.45209e-09	yes	choD	4Fe-4S ferredoxin, iron-sulfur binding, conserved site-containing protein [Cynara cardunculus var. scolymus] [Cynara cardunculus]	-	-	-	-	-	GO:0005488//binding	-
Unigene0003416	1244.67	628.333	12.4567	10.4325	10.2583	5.389	4.0317	3.4689	11.0492	4.29653	-1.36269	2.21923e-18	8.77889e-17	yes	--	--	-	-	-	-	-	-	-
Unigene0003419	136.667	86	6.6659	5.5284	6.2542	3.1602	3.0726	2.6794	6.1495	2.97073	-1.04965	9.90825e-07	1.29314e-05	yes	--	PREDICTED: importin subunit alpha-2-like [Daucus carota subsp. sativus] [Daucus carota]	-	-	-	-	GO:0044424//intracellular part	GO:0022892//substrate-specific transporter activity	GO:0006886//intracellular protein transport
Unigene0003423	68	206	3.0485	2.3822	1.5187	7.818	4.3773	4.2138	2.31647	5.4697	1.23954	6.52179e-05	0.000608888	yes	--	--	-	-	-	-	-	-	-
Unigene0003431	507.333	100	14.5743	15.0329	13.0796	2.1073	2.3371	2.0513	14.2289	2.16523	-2.71623	2.35472e-60	4.66065e-58	yes	--	periaxin [Cajanus cajan]	-	-	-	-	-	-	-
Unigene0003433	18	315.333	0.9906	1.6109	0.4576	21.7139	11.7107	8.8323	1.0197	14.0856	3.78801	1.39633e-20	6.3408e-19	yes	--	--	-	-	-	-	-	-	-
Unigene0003434	383.667	3471.67	2.8603	3.0074	2.6483	24.9005	18.258	16.1342	2.83867	19.7642	2.79961	3.93359e-71	1.00349e-68	yes	IN2-2	PREDICTED: IN2-2 protein-like, partial [Phoenix dactylifera]	-	-	-	-	-	-	-
Unigene0003438	243.333	0	0	33.1539	0	0	0	0	11.0513	0.001	-13.4319	3.98314e-06	4.69848e-05	yes	lom	--	-	-	-	-	-	-	-
Unigene0003448	139.333	72.6667	2.1141	3.1923	2.1297	1.5702	0.612	0.7906	2.4787	0.990933	-1.32272	7.33331e-05	0.000675317	yes	--	--	-	-	-	-	-	-	-
Unigene0003467	6.33333	52.3333	0.22	0.0606	0.1188	0.9603	0.9993	0.6076	0.133133	0.855733	2.68429	2.53491e-08	4.18588e-07	yes	--	PREDICTED: replication protein A 70 kDa DNA-binding subunit B-like, partial [Beta vulgaris subsp. vulgaris] [Beta vulgaris]	Genetic Information Processing	Replication and repair	ko03440//Homologous recombination;ko03420//Nucleotide excision repair;ko03030//DNA replication;ko03430//Mismatch repair	K07466	-	-	-
Unigene0003507	336.333	187	4.0449	3.5493	3.9466	1.8647	1.4404	1.5967	3.84693	1.63393	-1.23536	1.83204e-13	5.14216e-12	yes	--	PREDICTED: tyrosine-sulfated glycopeptide receptor 1-like isoform X1 [Daucus carota subsp. sativus] [Daucus carota]	-	-	-	-	-	GO:0016628//oxidoreductase activity, acting on the CH-CH group of donors, NAD or NADP as acceptor	GO:0006796//phosphate-containing compound metabolic process;GO:0044710//single-organism metabolic process
Unigene0003517	197.333	87.3333	2.1409	2.617	1.9425	0.8524	0.6395	0.7879	2.23347	0.759933	-1.55534	7.33893e-13	1.96294e-11	yes	--	retropepsin-like protein [Phaseolus vulgaris]	-	-	-	-	-	-	-
Unigene0003530	8.33333	68.6667	0.5648	0.6968	0.3727	4.7212	3.1358	2.6402	0.544767	3.49907	2.68326	4.42005e-10	8.97759e-09	yes	--	--	-	-	-	-	-	-	-
Unigene0003532	15.6667	4.33333	1.7127	1.1525	0.5934	0.2285	0.4304	0.1112	1.15287	0.2567	-2.16707	0.0018636	0.0116816	yes	--	--	-	-	-	-	-	-	-
Unigene0003534	10.6667	47.6667	0.3563	0.3043	0.2605	2.128	0.307	0.7047	0.307033	1.04657	1.7692	0.00552597	0.029429	yes	--	--	-	-	-	-	-	-	-
Unigene0003535	28.3333	156	0.4802	1.0355	0.4149	5.1536	2.1062	1.0374	0.643533	2.76573	2.10358	5.02047e-05	0.000479803	yes	--	--	-	-	-	-	-	-	-
Unigene0003536	7	28.3333	0.3669	0.202	0.1585	1.1478	0.5747	0.5717	0.242467	0.764733	1.65717	0.00299742	0.0176171	yes	--	--	-	-	-	-	-	-	-
Unigene0003549	41.6667	128.667	0.6851	0.5186	0.5321	1.9613	1.0102	1.1394	0.5786	1.3703	1.24385	7.53148e-05	0.000691347	yes	--	--	-	-	-	-	-	-	-
Unigene0003552	0	25.6667	0	0	0	1.0391	0.8389	1.4751	0.001	1.1177	10.1263	3.53287e-11	8.09513e-10	yes	--	--	-	-	-	-	-	-	-
Unigene0003554	41.3333	120.667	1.228	0.996	0.5991	2.6676	2.2104	1.5888	0.941033	2.1556	1.19577	0.000160715	0.00136524	yes	--	--	-	-	-	-	-	-	-
Unigene0003556	0	30.6667	0	0	0	1.2352	0.3155	0.3872	0.001	0.645967	9.33532	1.43029e-09	2.74022e-08	yes	MRJP4	--	-	-	-	-	-	-	-
Unigene0003590	13.6667	51.6667	0.3094	0.2537	0.2756	1.4701	0.583	0.3766	0.279567	0.8099	1.53455	0.00341976	0.0197	yes	--	--	-	-	-	-	-	-	-
Unigene0003604	265	816.333	2.9971	2.7035	2.6614	6.4788	6.9913	6.3689	2.78733	6.613	1.24642	2.86476e-21	1.36121e-19	yes	--	BnaC07g18490D [Brassica napus]	-	-	-	-	-	-	-
Unigene0003606	219	127.667	10.8325	7.7916	11.247	4.1301	4.1886	4.9175	9.95703	4.41207	-1.17426	1.67437e-08	2.82254e-07	yes	PAE2	PREDICTED: pectin acetylesterase 12-like [Daucus carota subsp. sativus] [Daucus carota]	-	-	-	-	-	-	-
Unigene0003609	37.3333	11.6667	1.3442	0.835	0.8598	0.4345	0.1782	0.1208	1.013	0.2445	-2.05073	3.88289e-05	0.000379455	yes	--	PREDICTED: vitellogenin-1 [Jatropha curcas]	-	-	-	-	-	-	-
Unigene0003620	31.6667	107.333	0.8933	1.1422	0.9551	2.0258	2.0524	3.6424	0.996867	2.57353	1.36828	2.65222e-05	0.000268302	yes	BHLH25	bHLH transcription factor [Panax japonicus]	-	-	-	-	-	GO:0005515//protein binding;GO:0016628//oxidoreductase activity, acting on the CH-CH group of donors, NAD or NADP as acceptor	GO:0044710//single-organism metabolic process
Unigene0003641	249.333	793.667	8.0073	7.4314	5.6179	20.8816	16.737	14.3819	7.01887	17.3335	1.30425	2.38067e-13	6.62444e-12	yes	MED26A	PREDICTED: probable mediator of RNA polymerase II transcription subunit 26b [Daucus carota subsp. sativus] [Daucus carota]	-	-	-	-	-	-	-
Unigene0003645	96.3333	54.3333	1.6161	1.6928	1.3221	0.9273	0.775	0.3326	1.54367	0.6783	-1.18637	0.000434145	0.00331156	yes	--	PREDICTED: uncharacterized protein LOC108197210 [Daucus carota subsp. sativus] [Daucus carota]	-	-	-	-	-	-	-
Unigene0003667	33	109.333	0.6984	0.5674	0.5059	2.004	1.4822	1.0617	0.590567	1.51597	1.36007	1.66041e-05	0.000175163	yes	RPN7	PREDICTED: 26S proteasome non-ATPase regulatory subunit 6 homolog [Sesamum indicum]	Genetic Information Processing	Folding, sorting and degradation	ko03050//Proteasome	K03037	-	-	-
Unigene0003684	29	148.667	0.7028	0.4002	0.5566	2.5816	1.9872	1.9515	0.5532	2.17343	1.9741	3.22258e-12	8.14018e-11	yes	--	PREDICTED: protein FAR1-RELATED SEQUENCE 6-like [Pyrus x bretschneideri]	-	-	-	-	-	-	-
Unigene0003697	15.6667	4.66667	1.5789	0.7968	0.8596	0.1053	0.2267	0.41	1.07843	0.247333	-2.12441	0.00178788	0.0112623	yes	--	--	-	-	-	-	-	-	-
Unigene0003753	1143.67	3122	12.3128	12.4924	13.9332	26.573	27.1414	27.0419	12.9128	26.9188	1.05981	4.03999e-26	2.47747e-24	yes	--	Peptidoglycan-binding LysM domain-containing protein isoform 1 [Dorcoceras hygrometricum]	-	-	-	-	-	-	-
Unigene0003765	180.333	533.667	2.8521	2.4221	2.5736	5.509	6.8044	5.5871	2.61593	5.96683	1.18964	1.4347e-13	4.0687e-12	yes	NPF4.3	PREDICTED: protein NRT1/ PTR FAMILY 4.3-like [Daucus carota subsp. sativus] [Daucus carota]	-	-	-	-	GO:0031224//intrinsic component of membrane	-	GO:0015833//peptide transport
Unigene0003793	27.6667	16.3333	1.7644	1.6696	1.3755	0.9267	0.475	0.7732	1.60317	0.724967	-1.14494	0.00735897	0.0372649	yes	--	--	-	-	-	-	-	-	-
Unigene0003804	37.6667	21	0.9773	0.6648	0.9085	0.4591	0.3844	0.2483	0.8502	0.363933	-1.22413	0.00184654	0.011594	yes	--	hypothetical protein AALP_AA3G059600 [Arabis alpina]	-	-	-	-	-	-	-
Unigene0003806	66.6667	42.3333	2.2086	2.07	2.4362	0.8333	1.0057	1.4011	2.23827	1.08003	-1.05131	0.000432719	0.00330228	yes	PAD1	PREDICTED: proteasome subunit alpha type-7-like [Malus domestica]	Genetic Information Processing	Folding, sorting and degradation	ko03050//Proteasome	K02731	-	-	-
Unigene0003833	289.667	168	21.9535	20.8848	21.7464	8.4202	11.4811	8.9617	21.5282	9.621	-1.16197	4.84475e-11	1.09396e-09	yes	--	--	-	-	-	-	-	-	-
Unigene0003844	13	4	1.0021	1.5735	2.1164	0.4456	0.2878	0.347	1.564	0.360133	-2.11864	0.00179358	0.0112945	yes	--	--	-	-	-	-	-	-	-
Unigene0003879	63.3333	41	2.1767	2.1385	1.448	0.9756	0.7751	1.1306	1.92107	0.960433	-1.00015	0.00119361	0.00797767	yes	--	cyclin-dependent kinase inhibitor 1C [Dorcoceras hygrometricum]	-	-	-	-	-	-	-
Unigene0003882	34.6667	19.6667	1.752	1.6613	2.5228	0.9348	0.8233	0.7859	1.9787	0.848	-1.22242	0.00153647	0.00989477	yes	--	--	-	-	-	-	-	-	-
Unigene0003898	108.333	410.333	1.7569	1.2626	1.8533	4.5896	4.662	4.7963	1.62427	4.68263	1.52753	1.07408e-16	3.82213e-15	yes	MPT1	PREDICTED: mitochondrial phosphate carrier protein 1, mitochondrial [Prunus mume]	-	-	-	-	GO:0031224//intrinsic component of membrane	-	-
Unigene0003901	15.3333	4.66667	1.8112	0.8227	1.8288	0.4349	0.3901	0.2117	1.48757	0.345567	-2.10592	0.00156855	0.0100719	yes	--	--	-	-	-	-	-	-	-
Unigene0003920	46.6667	24	1.9181	1.5613	1.029	0.4704	0.5331	0.7954	1.5028	0.599633	-1.3255	0.000582346	0.00427553	yes	NAKR2	PREDICTED: protein SODIUM POTASSIUM ROOT DEFECTIVE 1 [Vitis vinifera]	-	-	-	-	-	-	-
Unigene0003926	0.333333	6.33333	0	0	0.1365	1.0118	0.4951	0.2686	0.0455	0.591833	3.70125	0.00762979	0.0383387	yes	RE2	PREDICTED: uncharacterized mitochondrial protein AtMg00810-like [Brassica napus]	-	-	-	-	-	-	-
Unigene0003931	0	7.66667	0	0	0	0.9077	0.451	0.2719	0.001	0.543533	9.08622	0.000548434	0.00406083	yes	--	PREDICTED: beta-glucosidase 40-like [Daucus carota subsp. sativus] [Daucus carota]	-	-	-	-	-	-	-
Unigene0003937	94.3333	415.333	4.0299	4.2731	3.8685	12.0217	13.5369	15.5717	4.05717	13.7101	1.75669	8.02447e-22	3.94009e-20	yes	PR5K	PREDICTED: thaumatin-like protein 1 [Daucus carota subsp. sativus] [Daucus carota]	-	-	-	-	-	-	-
Unigene0003950	41.6667	108	2.467	3.1126	2.5642	4.7879	7.4387	4.1803	2.7146	5.46897	1.01053	0.000778589	0.00551323	yes	ATJ15	PREDICTED: chaperone protein dnaJ 15-like [Daucus carota subsp. sativus] [Daucus carota]	-	-	-	-	-	-	-
Unigene0003957	28	83	4.2244	4.4015	3.3994	10.9062	9.392	7.3255	4.00843	9.2079	1.19983	9.26701e-05	0.000831892	yes	--	--	-	-	-	-	-	-	-
Unigene0003961	21.3333	5.33333	1.0338	0.5844	1.2281	0.1986	0.2138	0.1289	0.948767	0.180433	-2.39459	5.41768e-05	0.000514254	yes	AGP30	PREDICTED: pistil-specific extensin-like protein [Populus euphratica]	-	-	-	-	-	-	-
Unigene0003981	51.3333	24	1.4582	1.3667	1.4229	0.8544	0.3141	0.3449	1.41593	0.504467	-1.48892	0.000246884	0.00200977	yes	TY3B-I	polyprotein, partial [Ananas comosus]	-	-	-	-	-	-	-
Unigene0003982	40.3333	15.6667	0.8623	0.9918	0.6908	0.4494	0.2764	0.0469	0.8483	0.257567	-1.71963	0.00167404	0.0106505	yes	--	Retrotransposable element Tf2 [Cajanus cajan]	-	-	-	-	-	-	-
Unigene0003985	131.667	69.6667	4.4634	3.9635	3.2887	2.0122	1.4846	1.2985	3.9052	1.59843	-1.28874	2.46174e-07	3.53341e-06	yes	--	--	-	-	-	-	-	-	-
Unigene0004003	0	57.3333	0	0	0	3.4149	3.7393	3.1523	0.001	3.4355	11.7463	1.69454e-22	8.62275e-21	yes	--	--	-	-	-	-	-	-	-
Unigene0004004	22	88	1.3259	1.5613	0.9188	4.6867	3.1413	3.9597	1.26867	3.92923	1.63093	7.77117e-07	1.03284e-05	yes	--	PREDICTED: probable disease resistance protein RF45 [Nelumbo nucifera]	-	-	-	-	-	-	-
Unigene0004005	246.667	700.333	3.3124	4.0559	3.2253	9.083	7.6255	6.4833	3.5312	7.7306	1.13042	9.91176e-12	2.40256e-10	yes	At1g58390	PREDICTED: disease resistance protein RPH8A-like [Nicotiana attenuata]	-	-	-	-	-	-	-
Unigene0004014	0	10	0	0	0	0.9543	1.6436	0.3716	0.001	0.989833	9.95104	0.000102415	0.000908862	yes	APID73	--	-	-	-	-	-	-	-
Unigene0004023	435	1307.67	6.0803	7.4995	6.4472	14.7964	14.99	16.3934	6.67567	15.3933	1.20532	8.43498e-23	4.34223e-21	yes	3GGT	UGTPg34 [Panax ginseng]	Metabolism	Biosynthesis of other secondary metabolites	ko00944//Flavone and flavonol biosynthesis	K22794	-	GO:0035251//UDP-glucosyltransferase activity	-
Unigene0004027	3.33333	0	0.2971	0.4997	0.2353	0	0	0	0.344033	0.001	-8.4264	0.00716294	0.0364588	yes	PAE1	Proteasome subunit alpha type-5 [Glycine soja]	Genetic Information Processing	Folding, sorting and degradation	ko03050//Proteasome	K02729	GO:0043231//intracellular membrane-bounded organelle;GO:0043234//protein complex	GO:0004175//endopeptidase activity	GO:0019941//modification-dependent protein catabolic process
Unigene0004066	39	124	1.0531	1.2755	0.9069	3.4765	2.132	2.3177	1.0785	2.64207	1.29264	9.56326e-06	0.00010546	yes	--	PREDICTED: transcription factor bHLH49 isoform X1 [Vitis vinifera]	-	-	-	-	-	-	-
Unigene0004067	14.3333	56.3333	1.4499	1.0784	0.9065	5.4357	3.2872	1.7836	1.14493	3.50217	1.61298	0.000597633	0.00436765	yes	--	--	-	-	-	-	-	-	-
Unigene0004074	2.66667	34.6667	0.0425	0.2575	0.0505	1.8377	1.2455	0.53	0.116833	1.2044	3.36579	3.05427e-06	3.67377e-05	yes	--	--	-	-	-	-	-	-	-
Unigene0004083	292.667	809.667	6.8176	6.7938	6.5513	13.3978	14.7214	14.7337	6.7209	14.2843	1.0877	1.59826e-17	6.01563e-16	yes	At4g08330	PREDICTED: nitrate reductase [NAD(P)H]-like isoform X2 [Juglans regia]	-	-	-	-	GO:0009536//plastid	GO:0016671//oxidoreductase activity, acting on a sulfur group of donors, disulfide as acceptor	GO:0044710//single-organism metabolic process
Unigene0004088	27.3333	83	4.4515	3.2094	1.2591	9.755	6.0266	5.6151	2.97333	7.13223	1.26227	0.00193207	0.0120555	yes	MMDH	PREDICTED: eukaryotic translation initiation factor-like [Ipomoea nil]	Genetic Information Processing	Translation	ko03013//RNA transport	K03260	-	-	-
Unigene0004103	15	4.33333	0.8371	0.8977	0.7458	0.1675	0.3606	0.0408	0.826867	0.189633	-2.12444	0.00149909	0.00969537	yes	--	--	-	-	-	-	-	-	-
Unigene0004118	9.33333	99.6667	0.3067	0.0714	0.3363	2.6434	1.7276	1.3601	0.238133	1.91037	3.00401	1.90759e-11	4.51149e-10	yes	--	--	-	-	-	-	-	-	-
Unigene0004127	0	4.33333	0	0	0	0.2036	0.6574	0.4954	0.001	0.452133	8.8206	0.00643485	0.0333593	yes	--	--	-	-	-	-	-	-	-
Unigene0004129	8	35	0.208	0.2566	0.1098	1.073	0.6572	0.2521	0.191467	0.660767	1.78705	0.00285333	0.0168826	yes	DMT1	PREDICTED: DNA (cytosine-5)-methyltransferase 1B-like [Daucus carota subsp. sativus] [Daucus carota]	Metabolism	Amino acid metabolism;Global and overview maps	ko01100//Metabolic pathways;ko00270//Cysteine and methionine metabolism	K00558	-	-	-
Unigene0004136	3.33333	25.3333	0.6089	0.2458	0.434	2.8263	2.7277	1.9923	0.429567	2.51543	2.54985	2.27495e-05	0.000233805	yes	--	--	-	-	-	-	-	-	-
Unigene0004143	21	11.3333	1.927	1.6533	2.9759	1.0025	0.5811	1.0509	2.1854	0.878167	-1.31533	0.00975416	0.0467228	yes	ALA7	Phospholipid-transporting ATPase 6, partial [Noccaea caerulescens]	-	-	-	-	-	-	-
Unigene0004145	203	608.333	3.1843	2.7856	3.1775	9.8091	6.7549	4.4656	3.04913	7.00987	1.20099	3.76256e-07	5.26749e-06	yes	--	hypothetical protein DCAR_010143 [Daucus carota subsp. sativus] [Daucus carota]	-	-	-	-	-	-	-
Unigene0004147	215	85.6667	3.4416	2.831	2.9616	1.4857	0.6771	0.6545	3.07807	0.9391	-1.71267	4.1867e-09	7.61446e-08	yes	--	hypothetical protein DCAR_010143 [Daucus carota subsp. sativus] [Daucus carota]	-	-	-	-	-	-	-
Unigene0004162	1242.67	328	13.7816	13.8123	10.5668	3.7001	1.9159	2.1429	12.7202	2.5863	-2.29816	1.49754e-27	9.92576e-26	yes	SBT4.12	PREDICTED: cucumisin-like [Gossypium arboreum]	-	-	-	-	-	-	-
Unigene0004174	777	2208.67	8.0994	8.8783	7.4821	17.7507	17.5133	18.2485	8.15327	17.8375	1.12946	7.83632e-26	4.72973e-24	yes	SHM7	PREDICTED: serine hydroxymethyltransferase 7-like [Daucus carota subsp. sativus] [Daucus carota]	Metabolism	Global and overview maps;Metabolism of cofactors and vitamins;Metabolism of other amino acids;Carbohydrate metabolism;Amino acid metabolism	ko01100//Metabolic pathways;ko01110//Biosynthesis of secondary metabolites;ko01200//Carbon metabolism;ko01230//Biosynthesis of amino acids;ko00630//Glyoxylate and dicarboxylate metabolism;ko00260//Glycine, serine and threonine metabolism;ko00460//Cyanoamino acid metabolism;ko00670//One carbon pool by folate	K00600	-	-	-
Unigene0004178	35.6667	17	1.0292	1.01	1.2226	0.5034	0.3448	0.3341	1.08727	0.3941	-1.46407	0.0001747	0.00147141	yes	--	PREDICTED: uncharacterized protein LOC108202871 [Daucus carota subsp. sativus] [Daucus carota]	-	-	-	-	-	-	-
Unigene0004183	74.3333	27.3333	4.6509	3.4794	4.8749	1.0948	1.2728	1.2789	4.33507	1.2155	-1.8345	1.7816e-09	3.37387e-08	yes	--	--	-	-	-	-	-	-	-
Unigene0004187	3	210	0.0888	0.0717	0	4.3645	2.8618	1.8821	0.0535	3.03613	5.82655	1.55651e-32	1.33148e-30	yes	At5g41800	PREDICTED: probable GABA transporter 2 [Daucus carota subsp. sativus] [Daucus carota]	-	-	-	-	-	-	-
Unigene0004219	41.6667	111.333	0.5892	0.5947	0.6832	1.8075	1.0756	0.918	0.622367	1.26703	1.02562	0.00102169	0.0069798	yes	MYB17	PREDICTED: transcription factor MYB3-like [Jatropha curcas]	Organismal Systems	Environmental adaptation	ko04626//Plant-pathogen interaction	K09422	-	GO:0005488//binding	-
Unigene0004222	241.333	128	4.0056	5.2816	4.544	1.9784	1.7721	1.8696	4.6104	1.87337	-1.29926	5.35774e-12	1.32327e-10	yes	CYP71A8	PREDICTED: cytochrome P450 71A8-like [Erythranthe guttata]	Metabolism	Lipid metabolism;Global and overview maps	ko01100//Metabolic pathways;ko00590//Arachidonic acid metabolism;ko00591//Linoleic acid metabolism	K07418	-	GO:0016709//oxidoreductase activity, acting on paired donors, with incorporation or reduction of molecular oxygen, NAD(P)H as one donor, and incorporation of one atom of oxygen;GO:0046872//metal ion binding	-
Unigene0004231	130.333	526.667	2.8433	2.5552	2.1355	11.0992	7.491	5.0021	2.51133	7.8641	1.64683	1.31218e-10	2.82407e-09	yes	--	--	-	-	-	-	-	-	-
Unigene0004313	298.667	1487.33	3.5516	3.5046	3.7337	15.8923	13.6174	11.6603	3.59663	13.7233	1.93191	6.90947e-45	9.07543e-43	yes	LPA1	PREDICTED: P-loop NTPase domain-containing protein LPA1 homolog 2 [Daucus carota subsp. sativus] [Daucus carota]	-	-	-	-	-	-	-
Unigene0004315	6	96	0.2693	0.2719	0.7999	4.3651	6.265	5.1934	0.447033	5.2745	3.56058	1.32856e-17	5.02359e-16	yes	--	--	-	-	-	-	-	-	-
Unigene0004330	1154	6736	18.0452	19.0642	17.9708	76.7727	85.4407	84.7517	18.3601	82.3217	2.1647	1.41585e-103	5.99093e-101	yes	RAN-B1	GTP-binding nuclear protein Ran-3, partial [Cajanus cajan]	Genetic Information Processing	Translation	ko03013//RNA transport;ko03008//Ribosome biogenesis in eukaryotes	K07936	GO:0005911//cell-cell junction;GO:0043231//intracellular membrane-bounded organelle;GO:0044444//cytoplasmic part	GO:0032550//purine ribonucleoside binding	GO:0006405//RNA export from nucleus;GO:0006886//intracellular protein transport
Unigene0004339	45	173.667	2.8927	2.6591	1.7181	10.8727	6.3638	4.628	2.4233	7.28817	1.58858	2.75418e-06	3.33517e-05	yes	--	--	-	-	-	-	-	-	-
Unigene0004343	21	6.33333	1.78	1.5202	1.2199	0.274	0.4129	0.3734	1.5067	0.353433	-2.09188	8.76013e-05	0.000790602	yes	--	--	-	-	-	-	-	-	-
Unigene0004345	324	165.667	3.2652	3.8664	2.8251	1.6226	1.268	1.0479	3.3189	1.31283	-1.33802	3.76631e-11	8.59909e-10	yes	--	PREDICTED: transport and Golgi organization protein 1-like isoform X3 [Daucus carota subsp. sativus] [Daucus carota]	-	-	-	-	-	-	-
Unigene0004401	63	6.33333	1.774	2.4364	1.5546	0.1862	0.2004	0.068	1.92167	0.151533	-3.66465	1.9742e-16	6.90957e-15	yes	--	--	-	-	-	-	-	-	-
Unigene0004418	14.6667	0.333333	0.9894	0.7682	1.8986	0.0609	0	0	1.21873	0.0203	-5.90776	4.84029e-07	6.68016e-06	yes	ACA12	PREDICTED: calcium-transporting ATPase 12, plasma membrane-type-like [Daucus carota subsp. sativus] [Daucus carota]	-	-	-	-	GO:0031224//intrinsic component of membrane	GO:0019829//cation-transporting ATPase activity;GO:0032550//purine ribonucleoside binding;GO:0043169//cation binding	GO:0006816//calcium ion transport
Unigene0004428	36.3333	132	2.5608	1.6155	3.3462	8.0442	6.2876	6.2346	2.5075	6.85547	1.45101	7.4906e-07	9.98729e-06	yes	--	--	-	-	-	-	-	-	-
Unigene0004429	0	29	0	0	0	1.7857	0.9611	0.6802	0.001	1.14233	10.1578	5.12519e-11	1.1532e-09	yes	ubq-1	polyubiquitin [Volvox carteri f. nagariensis]	-	-	-	-	GO:0043231//intracellular membrane-bounded organelle	-	GO:0019941//modification-dependent protein catabolic process;GO:0036211//protein modification process
Unigene0004430	242	1493.33	4.3297	4.2389	5.8938	21.2225	23.8856	22.5991	4.8208	22.5691	2.227	5.08411e-54	8.87e-52	yes	JAMYB	PREDICTED: transcription factor MYB108 [Vitis vinifera]	Organismal Systems	Environmental adaptation	ko04626//Plant-pathogen interaction	K09422	-	-	-
Unigene0004438	67.6667	19.6667	3.5597	2.7065	3.7344	0.925	0.5576	0.7204	3.33353	0.734333	-2.18255	1.60313e-10	3.40933e-09	yes	--	PREDICTED: protein SRC2-like [Daucus carota subsp. sativus] [Daucus carota]	-	-	-	-	-	-	-
Unigene0004464	1.33333	12.6667	0.0569	0.1148	0.0676	0.5919	0.8332	0.3546	0.0797667	0.593233	2.89474	0.00141817	0.0092502	yes	RE2	PREDICTED: uncharacterized mitochondrial protein AtMg00810-like [Phoenix dactylifera]	-	-	-	-	-	-	-
Unigene0004469	800.333	3533	12.1249	13.6017	12.3891	44.6171	44.0205	40.6736	12.7052	43.1037	1.76239	3.53811e-64	7.66355e-62	yes	DTX49	PREDICTED: MATE efflux family protein LAL5-like [Populus euphratica]	-	-	-	-	GO:0031224//intrinsic component of membrane	GO:0015291//secondary active transmembrane transporter activity	GO:0044763//single-organism cellular process
Unigene0004474	332.333	1075.33	3.5606	3.4318	2.917	8.6472	7.7786	8.2852	3.30313	8.237	1.31828	1.47758e-25	8.79788e-24	yes	SBH1	PREDICTED: sphinganine C4-monooxygenase 1 [Nelumbo nucifera]	Metabolism	Global and overview maps;Lipid metabolism	ko01100//Metabolic pathways;ko00600//Sphingolipid metabolism	K04713	GO:0031224//intrinsic component of membrane	GO:0003824//catalytic activity	GO:0006631//fatty acid metabolic process
Unigene0004476	117	1173.67	14.9647	18.5498	15.1259	123.971	124.967	126.407	16.2135	125.115	2.94799	4.2586e-95	1.53736e-92	yes	--	heavy metal-associated isoprenylated plant protein 39-like isoform X1 [Asparagus officinalis]	-	-	-	-	-	-	-
Unigene0004483	447.667	198	8.1264	8.6284	9.4574	3.1712	2.8605	2.8155	8.7374	2.94907	-1.56695	1.41532e-24	8.02748e-23	yes	HST	PREDICTED: shikimate O-hydroxycinnamoyltransferase [Daucus carota subsp. sativus] [Daucus carota]	Metabolism	Biosynthesis of other secondary metabolites;Global and overview maps	ko01100//Metabolic pathways;ko01110//Biosynthesis of secondary metabolites;ko00940//Phenylpropanoid biosynthesis;ko00941//Flavonoid biosynthesis;ko00945//Stilbenoid, diarylheptanoid and gingerol biosynthesis	K13065	-	-	-
Unigene0004496	41.6667	150.333	1.0794	0.8503	1.6262	5.0779	2.4495	2.0921	1.1853	3.2065	1.43575	0.000101334	0.000900239	yes	CESA2	cellulose synthase-like protein [Medicago truncatula]	-	-	-	-	GO:0031224//intrinsic component of membrane	GO:0016759//cellulose synthase activity;GO:0046914//transition metal ion binding	GO:0030243//cellulose metabolic process;GO:0045229//external encapsulating structure organization
Unigene0004497	50	148.333	2.0512	2.6764	3.3281	6.3264	5.2584	6.4313	2.68523	6.00537	1.1612	4.33062e-06	5.08433e-05	yes	--	PREDICTED: protein Mpv17-like isoform X4 [Daucus carota subsp. sativus] [Daucus carota]	Cellular Processes	Transport and catabolism	ko04146//Peroxisome	K13348	-	-	-
Unigene0004509	11.3333	51	0.2718	0.2194	0.5165	1.5008	1.1238	0.7622	0.3359	1.12893	1.74886	0.000116006	0.00101643	yes	--	PREDICTED: protein Mpv17-like isoform X3 [Daucus carota subsp. sativus] [Daucus carota]	Cellular Processes	Transport and catabolism	ko04146//Peroxisome	K13348	-	-	-
Unigene0004511	20.6667	75.6667	2.5734	2.1819	1.9565	10.1334	4.7889	4.0099	2.23727	6.31073	1.49607	0.000320353	0.00252839	yes	At5g34940	PREDICTED: heparanase-like protein 3, partial [Juglans regia]	Metabolism	Global and overview maps;Glycan biosynthesis and metabolism	ko01100//Metabolic pathways;ko00531//Glycosaminoglycan degradation	K07964	-	-	-
Unigene0004518	8.66667	30.3333	1.2393	1.0235	0.803	3.8773	2.6207	1.8433	1.02193	2.78043	1.44401	0.00447117	0.0246529	yes	--	--	-	-	-	-	-	-	-
Unigene0004520	35.3333	93	0.9291	2.2883	0.883	2.796	3.1698	2.4901	1.3668	2.81863	1.04419	0.0044785	0.0246723	yes	At5g34940	Glucuronidase 3 isoform 2 [Theobroma cacao]	Metabolism	Glycan biosynthesis and metabolism;Global and overview maps	ko01100//Metabolic pathways;ko00531//Glycosaminoglycan degradation	K07964	GO:0044464//cell part	GO:0016787//hydrolase activity	-
Unigene0004531	247.667	108.667	3.6014	4.4496	3.6746	1.8059	1.1458	1.0012	3.90853	1.31763	-1.56868	1.83712e-11	4.35201e-10	yes	OOP	PREDICTED: heparanase-like protein 3 [Vitis vinifera]	Metabolism	Glycan biosynthesis and metabolism;Global and overview maps	ko01100//Metabolic pathways;ko00531//Glycosaminoglycan degradation	K07964	-	-	-
Unigene0004535	79.3333	242.667	3.7202	2.9848	5.5524	11.2225	7.4784	9.3639	4.0858	9.35493	1.19511	2.97795e-06	3.58572e-05	yes	--	--	-	-	-	-	-	-	-
Unigene0004539	13.6667	65	0.6504	1.6776	0.7726	4.569	3.2997	3.5469	1.03353	3.8052	1.88039	3.38881e-06	4.04732e-05	yes	--	PREDICTED: pentatricopeptide repeat-containing protein At5g02830, chloroplastic [Daucus carota subsp. sativus] [Daucus carota]	-	-	-	-	-	-	-
Unigene0004540	20	53	1.8968	1.3319	2.0573	4.4222	3.4104	2.827	1.762	3.5532	1.0119	0.00596302	0.0313292	yes	--	--	-	-	-	-	-	-	-
Unigene0004547	21.3333	68.3333	1.0892	1.1494	1.1175	3.4077	2.5166	2.3144	1.1187	2.74623	1.29563	9.76503e-05	0.000871177	yes	--	--	-	-	-	-	-	-	-
Unigene0004549	32	83	1.8336	2.5117	2.3337	4.4548	5.6417	3.2652	2.22633	4.4539	1.0004	0.0017882	0.0112631	yes	--	--	-	-	-	-	-	-	-
Unigene0004573	1.66667	22.3333	0.1804	0.1214	0	1.5397	0.9841	0.7494	0.1006	1.09107	3.43904	1.00367e-05	0.000110131	yes	--	--	-	-	-	-	-	-	-
Unigene0004581	47.3333	23	6.7333	5.8815	6.9219	3.3163	2.1196	1.8159	6.51223	2.41727	-1.42978	5.81615e-05	0.00054845	yes	--	Serine/threonine-protein phosphatase 2A 65 kDa regulatory subunit A beta isoform, partial [Noccaea caerulescens]	Genetic Information Processing	Translation	ko03015//mRNA surveillance pathway	K03456	-	-	-
Unigene0004582	40.3333	11	1.4461	0.9544	1.1563	0.1781	0.1198	0.4333	1.1856	0.243733	-2.28224	2.2156e-06	2.72553e-05	yes	BXL2	PREDICTED: probable beta-D-xylosidase 2 [Daucus carota subsp. sativus] [Daucus carota]	-	-	-	-	-	GO:0015926//glucosidase activity	GO:0044238//primary metabolic process
Unigene0004628	1934.33	5344.33	14.6663	15.4668	15.2567	32.7625	32.3295	31.0705	15.1299	32.0542	1.08311	2.25323e-31	1.81903e-29	yes	midA	PREDICTED: NADH dehydrogenase [ubiquinone] complex I, assembly factor 7 [Daucus carota subsp. sativus] [Daucus carota]	-	-	-	-	-	GO:0046914//transition metal ion binding	GO:0015980//energy derivation by oxidation of organic compounds
Unigene0004636	75.6667	40.3333	1.9744	2.2259	1.9495	1.2929	0.7732	0.4595	2.04993	0.841867	-1.28391	0.000255661	0.00207065	yes	--	--	-	-	-	-	-	-	-
Unigene0004658	279.333	22.3333	3.4856	3.9815	3.5217	0.1886	0.2137	0.2706	3.66293	0.2243	-4.0295	1.91528e-64	4.18005e-62	yes	TY3B-I	reverse transcriptase [Corchorus capsularis]	-	-	-	-	-	-	-
Unigene0004668	22.6667	12.6667	1.6301	1.2188	1.5061	0.4832	0.6762	0.7055	1.45167	0.621633	-1.22357	0.00748619	0.0377725	yes	--	--	-	-	-	-	-	-	-
Unigene0004672	14.3333	6	1.1351	0.7839	0.7807	0.4303	0.1544	0.2793	0.8999	0.288	-1.6437	0.00775509	0.0388425	yes	--	--	-	-	-	-	-	-	-
Unigene0004674	0	32.3333	0	0	0	1.2395	0.7278	0.7953	0.001	0.920867	9.84685	2.75169e-12	6.99177e-11	yes	CYP9E2	PREDICTED: cytochrome P450 6B6-like [Pyrus x bretschneideri]	-	-	-	-	-	-	-
Unigene0004675	18	66.3333	0.3677	1.0206	0.3276	1.741	1.5838	1.6232	0.571967	1.64933	1.52788	0.000218869	0.00180631	yes	NAC053	PREDICTED: NAC domain-containing protein 78 [Daucus carota subsp. sativus] [Daucus carota]	-	-	-	-	-	-	-
Unigene0004679	294.667	794.667	2.9763	2.8269	2.8438	7.4346	5.837	4.652	2.88233	5.97453	1.05159	5.24592e-10	1.05616e-08	yes	ORTH2	PREDICTED: E3 ubiquitin-protein ligase ORTHRUS 2-like [Daucus carota subsp. sativus] [Daucus carota]	-	-	-	-	-	GO:0005488//binding	-
Unigene0004695	18.6667	8.66667	2.838	2.6259	1.4047	0.8518	0.5094	1.1055	2.28953	0.822233	-1.47743	0.00801801	0.0398671	yes	--	--	-	-	-	-	-	-	-
Unigene0004699	148.667	15.6667	2.9246	3.3415	3.3536	0.2926	0.1925	0.2848	3.20657	0.256633	-3.64325	5.22919e-37	5.32181e-35	yes	--	Fasciclin domain-containing protein [Cephalotus follicularis]	-	-	-	-	-	-	-
Unigene0004702	182	712.333	4.742	5.3951	5.796	14.8519	16.2707	16.465	5.31103	15.8625	1.57856	7.61695e-27	4.87409e-25	yes	CHI	chalcone isomerase [Rosa rugosa]	Metabolism	Global and overview maps;Biosynthesis of other secondary metabolites	ko01100//Metabolic pathways;ko01110//Biosynthesis of secondary metabolites;ko00941//Flavonoid biosynthesis	K01859	-	-	-
Unigene0004710	13.6667	113.667	0.1754	0.5016	0.625	2.2692	3.576	2.3229	0.434	2.7227	2.64927	9.56255e-12	2.32281e-10	yes	SAUR22	PREDICTED: auxin-responsive protein SAUR21 isoform X1 [Vitis vinifera]	Environmental Information Processing	Signal transduction	ko04075//Plant hormone signal transduction	K14488	-	-	-
Unigene0004712	23.3333	7	1.1464	0.7285	1.3114	0.4418	0.0732	0.1985	1.0621	0.237833	-2.1589	0.000379244	0.00294046	yes	--	PREDICTED: transcription factor SOX-4-like isoform X3 [Sesamum indicum]	Cellular Processes	Transport and catabolism	ko04144//Endocytosis	K19475	-	-	-
Unigene0004724	314	1233	9.1716	10.0991	10.5414	26.8116	29.3232	33.199	9.93737	29.7779	1.58331	2.03903e-34	1.88164e-32	yes	CHIT3	PREDICTED: hevamine-A [Ricinus communis]	Metabolism	Carbohydrate metabolism;Global and overview maps	ko01100//Metabolic pathways;ko00520//Amino sugar and nucleotide sugar metabolism	K01183	-	GO:0016798//hydrolase activity, acting on glycosyl bonds	GO:0044238//primary metabolic process
Unigene0004730	35.6667	7.66667	1.9315	1.5905	2.2945	0.0814	0.2627	0.594	1.93883	0.3127	-2.63234	7.60185e-07	1.01286e-05	yes	--	DNA/RNA-binding protein Alba-like protein [Cynara cardunculus var. scolymus] [Cynara cardunculus]	-	-	-	-	-	-	-
Unigene0004739	1.33333	60.6667	0.0465	0.047	0	1.2289	0.9421	1.2507	0.0311667	1.14057	5.1936	5.27305e-19	2.16966e-17	yes	DRD1	PREDICTED: protein CHROMATIN REMODELING 35 [Daucus carota subsp. sativus] [Daucus carota]	Genetic Information Processing	Replication and repair	ko03440//Homologous recombination	K10875	-	-	-
Unigene0004744	9.33333	41.6667	0.4188	0.1761	0.456	1.8434	0.7216	0.9516	0.3503	1.1722	1.74256	0.000884156	0.00616643	yes	--	--	-	-	-	-	-	-	-
Unigene0004748	34.3333	14.6667	3.1336	1.9694	1.194	0.8518	0.9169	0.3685	2.099	0.7124	-1.55894	0.00155981	0.0100271	yes	--	--	-	-	-	-	-	-	-
Unigene0004749	0.666667	29	0	0	0.165	1.5565	1.5558	1.7858	0.055	1.6327	4.89168	3.19603e-10	6.58703e-09	yes	--	--	-	-	-	-	-	-	-
Unigene0004751	21	3.66667	1.3378	1.409	1.1055	0.1862	0.1002	0.2266	1.2841	0.171	-2.90869	1.33769e-06	1.71312e-05	yes	--	--	-	-	-	-	-	-	-
Unigene0004759	4.66667	24	0.4156	0.1798	0.2821	1.473	1.023	0.9714	0.2925	1.1558	1.98238	0.000815014	0.00573507	yes	--	--	-	-	-	-	-	-	-
Unigene0004763	26	13.3333	1.168	1.2772	1.6188	0.4674	0.6709	0.455	1.35467	0.5311	-1.35088	0.0022354	0.0136966	yes	RCOM_0679870	PREDICTED: CASP-like protein 1 [Daucus carota subsp. sativus] [Daucus carota]	-	-	-	-	-	-	-
Unigene0004780	85.3333	287.667	1.4541	1.8253	1.7938	3.9539	4.2081	4.8802	1.69107	4.3474	1.36222	4.71035e-12	1.17043e-10	yes	WRKY57	PREDICTED: probable WRKY transcription factor 57 [Daucus carota subsp. sativus] [Daucus carota]	-	-	-	-	-	-	-
Unigene0004799	6	24.6667	0.4542	0.125	0.1962	1.0576	0.8894	0.5469	0.258467	0.8313	1.68539	0.00561807	0.0298336	yes	--	--	-	-	-	-	-	-	-
Unigene0004810	31.6667	11	1.421	1.9784	1.5134	0.5098	0.5066	0.3054	1.6376	0.4406	-1.89404	1.40017e-05	0.000149969	yes	ORC1	PREDICTED: origin of replication complex subunit 1A-like [Daucus carota subsp. sativus] [Daucus carota]	-	-	-	-	-	-	-
Unigene0004816	13	43	0.4762	0.7866	0.5143	2.0789	1.1562	1.2817	0.592367	1.5056	1.34578	0.0019628	0.012234	yes	EDR1	PREDICTED: serine/threonine-protein kinase EDR1 [Vitis vinifera]	-	-	-	-	GO:0012505//endomembrane system;GO:0043231//intracellular membrane-bounded organelle;GO:0044444//cytoplasmic part	GO:0016301//kinase activity	GO:0006950//response to stress;GO:0007165//signal transduction;GO:0010033//response to organic substance;GO:0044237//cellular metabolic process;GO:0048583//regulation of response to stimulus;GO:0051707//response to other organism
Unigene0004824	24	9	1.3067	1.231	0.7244	0.1394	0.4878	0.3393	1.08737	0.322167	-1.75496	0.00104747	0.00712959	yes	--	--	-	-	-	-	-	-	-
Unigene0004839	282	1279.33	12.429	17.3005	15.2409	61.8503	43.9974	49.8613	14.9901	51.903	1.7918	3.85507e-29	2.7729e-27	yes	PRUA1	PREDICTED: major allergen Pru ar 1-like [Nicotiana tomentosiformis]	-	-	-	-	-	-	-
Unigene0004864	18	9	0.7531	0.7601	0.7533	0.3807	0.2732	0.2162	0.7555	0.290033	-1.38121	0.00665704	0.034322	yes	--	Pseudouridine synthase, catalytic domain-containing protein [Cynara cardunculus var. scolymus] [Cynara cardunculus]	-	-	-	-	-	-	-
Unigene0004874	3.66667	126	0.0598	0.1208	0.0474	2.2983	1.8211	1.9887	0.076	2.03603	4.74362	7.57598e-32	6.29311e-30	yes	--	hypothetical protein DCAR_000630 [Daucus carota subsp. sativus] [Daucus carota]	-	-	-	-	-	-	-
Unigene0004876	0.666667	71.3333	0	0.0444	0	1.9717	1.2128	0.6512	0.0148	1.27857	6.43279	2.7195e-16	9.44893e-15	yes	--	--	-	-	-	-	-	-	-
Unigene0004878	25.3333	75.3333	1.7387	0.5484	0.5594	2.9861	1.9661	1.6933	0.948833	2.21517	1.22319	0.00608338	0.0318391	yes	--	--	-	-	-	-	-	-	-
Unigene0004888	61.3333	37.3333	3.7785	4.0943	2.8384	1.601	1.8191	1.6451	3.5704	1.6884	-1.08043	0.000282928	0.00226414	yes	CLE9	PREDICTED: CLAVATA3/ESR (CLE)-related protein 12-like [Gossypium hirsutum]	-	-	-	-	-	-	-
Unigene0004892	26.6667	10.3333	1.2901	1.2233	0.743	0.4067	0.4715	0.1218	1.08547	0.333333	-1.70328	0.0012408	0.00823887	yes	GLC1	PREDICTED: glucan endo-1,3-beta-glucosidase-like [Daucus carota subsp. sativus] [Daucus carota]	-	-	-	-	-	GO:0016798//hydrolase activity, acting on glycosyl bonds	GO:0044238//primary metabolic process
Unigene0004897	634.667	1762	7.6807	7.5821	7.425	15.8816	15.8054	16.627	7.5626	16.1047	1.09052	1.12872e-25	6.76984e-24	yes	RSS3	PREDICTED: transcription factor LHW isoform X1 [Jatropha curcas]	-	-	-	-	-	-	-
Unigene0004905	71.6667	37.3333	2.1897	2.5736	2.0311	1.0803	0.982	0.6777	2.2648	0.913333	-1.31017	1.02291e-05	0.000112049	yes	--	PREDICTED: regulatory protein NPR3-like [Daucus carota subsp. sativus] [Daucus carota]	-	-	-	-	-	-	-
Unigene0004910	2.33333	16	0.2606	0	0.1238	1.2933	0.3593	0.3655	0.128133	0.6727	2.39232	0.00927924	0.0449278	yes	--	--	-	-	-	-	-	-	-
Unigene0004923	55.6667	16.3333	3.2154	3.8405	2.2918	0.7291	0.6925	0.7098	3.1159	0.710467	-2.13281	9.4522e-09	1.64708e-07	yes	--	hypothetical protein DCAR_018932 [Daucus carota subsp. sativus] [Daucus carota]	-	-	-	-	-	-	-
Unigene0004932	626.333	169.333	16.0253	14.2419	16.3451	3.6458	2.8176	3.1486	15.5374	3.204	-2.2778	9.84475e-49	1.47156e-46	yes	DREB3	PREDICTED: dehydration-responsive element-binding protein 3 [Theobroma cacao]	-	-	-	-	GO:0043231//intracellular membrane-bounded organelle	GO:0001071//nucleic acid binding transcription factor activity	GO:0010468//regulation of gene expression;GO:0034645//cellular macromolecule biosynthetic process
Unigene0004954	336.667	123.333	3.2014	2.9643	2.9512	1.1206	0.8679	0.5853	3.03897	0.857933	-1.82464	3.04249e-17	1.12523e-15	yes	AATL1	PREDICTED: lysine histidine transporter-like 8 [Daucus carota subsp. sativus] [Daucus carota]	-	-	-	-	GO:0016020//membrane	-	-
Unigene0004958	39.3333	19.6667	1.8242	1.496	1.3995	1.0037	0.4584	0.3553	1.57323	0.6058	-1.37682	0.00153346	0.00987756	yes	--	--	-	-	-	-	-	-	-
Unigene0004968	600.667	262.333	22.004	26.9667	23.4755	7.8777	7.3013	9.0305	24.1487	8.06983	-1.58134	8.34524e-26	5.02632e-24	yes	--	hypothetical protein DCAR_009818 [Daucus carota subsp. sativus] [Daucus carota]	-	-	-	-	-	-	-
Unigene0004970	297.333	126.333	14.3998	13.7502	15.1509	4.6831	5.1199	4.3094	14.4336	4.70413	-1.61743	5.18671e-21	2.43627e-19	yes	--	PREDICTED: proline-rich receptor-like protein kinase PERK2 isoform X1 [Juglans regia]	-	-	-	-	-	-	-
Unigene0004973	4.66667	20.6667	0.1425	0.0719	0.3387	0.713	0.3991	0.6664	0.184367	0.592833	1.68505	0.00859828	0.0422039	yes	--	--	-	-	-	-	-	-	-
Unigene0004979	522	180	17.3198	16.8205	17.683	4.2959	5.8611	3.647	17.2744	4.60133	-1.90851	5.01942e-27	3.24083e-25	yes	--	microtubule-associated protein [Arabidopsis thaliana]	-	-	-	-	-	-	-
Unigene0004980	18	78.6667	1.0521	0.7434	1.2498	2.7366	4.0335	3.3607	1.0151	3.37693	1.73409	5.31476e-07	7.26857e-06	yes	--	cyclin-dependent kinase inhibitor 1C [Dorcoceras hygrometricum]	-	-	-	-	-	-	-
Unigene0004990	57	18.6667	0.9638	0.9552	1.2907	0.1543	0.2869	0.355	1.0699	0.2654	-2.01124	8.95409e-08	1.36909e-06	yes	--	Lipase, class 3 [Corchorus capsularis]	-	-	-	-	-	GO:0003824//catalytic activity	-
Unigene0004995	77	4.33333	5.0135	4.6625	4.0151	0.2705	0.1941	0.1317	4.5637	0.198767	-4.52106	9.71314e-27	6.18098e-25	yes	--	--	-	-	-	-	-	-	-
Unigene0004998	254	60.6667	13.8796	14.4965	14.9601	2.1874	2.0314	3.6323	14.4454	2.61703	-2.46461	4.42363e-26	2.69546e-24	yes	--	F15I1.22 [Arabidopsis thaliana]	-	-	-	-	-	-	-
Unigene0005000	42	24	1.1455	1.0091	0.569	0.6334	0.2512	0.3245	0.907867	0.403033	-1.17158	0.00779996	0.0390161	yes	--	--	-	-	-	-	-	-	-
Unigene0005004	833	420.333	10.0237	8.7027	9.1403	3.2731	4.05	3.5064	9.2889	3.60983	-1.36358	3.61111e-26	2.21684e-24	yes	--	PREDICTED: U-box domain-containing protein 4 [Daucus carota subsp. sativus] [Daucus carota]	-	-	-	-	-	-	-
Unigene0005019	86	339	3.2681	4.3137	3.8822	10.5294	11.8036	12.2737	3.82133	11.5356	1.59394	4.02816e-17	1.47928e-15	yes	--	transmembrane protein [Arabidopsis thaliana]	-	-	-	-	-	-	-
Unigene0005020	6.33333	36	0.597	0.1205	0.0473	0.8601	1.5773	1.0853	0.254933	1.17423	2.20353	0.000510233	0.00381886	yes	--	--	-	-	-	-	-	-	-
Unigene0005027	8.33333	38	0.5119	0.5167	0.3041	1.9257	2.0729	0.7977	0.444233	1.59877	1.84757	0.000478611	0.00360996	yes	--	--	-	-	-	-	-	-	-
Unigene0005033	24.6667	64.6667	1.214	1.8673	1.4422	3.6552	3.2374	2.252	1.50783	3.0482	1.01548	0.00336112	0.0194207	yes	CAM1-1	PREDICTED: calmodulin-like protein 11 [Malus domestica]	Environmental Information Processing;Organismal Systems	Signal transduction;Environmental adaptation	ko04626//Plant-pathogen interaction;ko04016//MAPK signaling pathway - plant;ko04070//Phosphatidylinositol signaling system	K02183	-	GO:0016628//oxidoreductase activity, acting on the CH-CH group of donors, NAD or NADP as acceptor	GO:0044710//single-organism metabolic process
Unigene0005048	38.6667	24.6667	1.7707	2.2485	3.1212	1.0057	0.9842	1.424	2.38013	1.13797	-1.06458	0.00588375	0.0309916	yes	--	--	-	-	-	-	-	-	-
Unigene0005049	59	26	3.8156	3.2678	3.7772	1.0642	1.3946	1.2161	3.6202	1.22497	-1.56333	5.79918e-07	7.87478e-06	yes	--	transmembrane protein [Arabidopsis thaliana]	-	-	-	-	-	-	-
Unigene0005067	1.33333	18.3333	0	0.2274	0	0.2705	0.7765	1.4483	0.0758	0.831767	3.45591	0.0011293	0.00761075	yes	GDCSH	PREDICTED: glycine cleavage system H protein, mitochondrial-like [Daucus carota subsp. sativus] [Daucus carota]	Metabolism	Amino acid metabolism;Carbohydrate metabolism;Global and overview maps	ko01100//Metabolic pathways;ko01110//Biosynthesis of secondary metabolites;ko01200//Carbon metabolism;ko00630//Glyoxylate and dicarboxylate metabolism;ko00260//Glycine, serine and threonine metabolism	K02437	-	-	GO:0006546//glycine catabolic process
Unigene0005079	4.66667	39.3333	0.169	0.3412	0.3346	2.9756	2.281	0.2194	0.2816	1.82533	2.69644	0.000673706	0.00485781	yes	--	--	-	-	-	-	-	-	-
Unigene0005080	0.333333	52.6667	0.0326	0	0	2.2434	0.9828	0.9395	0.0108667	1.38857	6.99754	2.10473e-14	6.39202e-13	yes	--	--	-	-	-	-	-	-	-
Unigene0005081	49.3333	513	0.7539	0.6948	1.1682	5.8504	7.2155	7.4317	0.8723	6.83253	2.96952	5.8804e-42	6.93079e-40	yes	WIP6	PREDICTED: zinc finger protein WIP6-like [Daucus carota subsp. sativus] [Daucus carota]	-	-	-	-	-	-	GO:0010051//xylem and phloem pattern formation;GO:0048856//anatomical structure development
Unigene0005084	337.667	207	4.5889	4.8892	4.1338	2.122	2.3281	1.9961	4.5373	2.14873	-1.07835	1.97042e-11	4.64859e-10	yes	ABCG21	PREDICTED: ABC transporter G family member 21 [Daucus carota subsp. sativus] [Daucus carota]	-	-	-	-	GO:0031224//intrinsic component of membrane	GO:0015604//organic phosphonate transmembrane transporter activity;GO:0017111//nucleoside-triphosphatase activity;GO:0032550//purine ribonucleoside binding	GO:0044765//single-organism transport
Unigene0005087	48.6667	26	1.8677	1.2461	1.805	0.9121	0.3273	0.7399	1.6396	0.659767	-1.31332	0.00111232	0.00751837	yes	TINY	PREDICTED: ethylene-responsive transcription factor ERF039-like [Daucus carota subsp. sativus] [Daucus carota]	-	-	-	-	-	-	-
Unigene0005090	103	63	7.8273	7.2686	5.1326	3.0571	2.8053	3.7077	6.74283	3.19003	-1.07978	3.74518e-05	0.000367093	yes	CGS1	PREDICTED: cystathionine gamma-synthase 1, chloroplastic [Beta vulgaris subsp. vulgaris] [Beta vulgaris]	Metabolism	Energy metabolism;Global and overview maps;Metabolism of other amino acids;Amino acid metabolism	ko01100//Metabolic pathways;ko01110//Biosynthesis of secondary metabolites;ko01230//Biosynthesis of amino acids;ko00270//Cysteine and methionine metabolism;ko00920//Sulfur metabolism;ko00450//Selenocompound metabolism	K01739	-	-	-
Unigene0005093	780.333	447.333	7.2697	7.6248	7.105	4.0472	2.8635	2.7627	7.33317	3.22447	-1.18538	4.23056e-15	1.36115e-13	yes	MCM2	PREDICTED: DNA replication licensing factor MCM2 [Daucus carota subsp. sativus] [Daucus carota]	Genetic Information Processing	Replication and repair	ko03030//DNA replication	K02540	-	-	-
Unigene0005097	9.33333	30.3333	0.4321	0.2013	0.3553	0.7182	0.63	1.0876	0.329567	0.811933	1.30079	0.00973341	0.0466428	yes	PCMP-A2	PREDICTED: pentatricopeptide repeat-containing protein At4g18520-like [Daucus carota subsp. sativus] [Daucus carota]	-	-	-	-	-	-	-
Unigene0005122	8.66667	51.6667	0.6238	0.7083	0.8337	2.3714	4.4337	3.0982	0.721933	3.3011	2.19301	6.58125e-07	8.84885e-06	yes	--	--	-	-	-	-	-	-	-
Unigene0005129	66.3333	37	2.6868	3.7882	2.4318	1.0922	1.5432	1.2294	2.96893	1.28827	-1.20451	0.000107661	0.000949541	yes	HMGB2	PREDICTED: high mobility group B protein 3-like [Juglans regia]	-	-	-	-	-	-	-
Unigene0005136	6.33333	50.6667	0.4579	0.2888	0.4079	4.5348	1.5286	0.981	0.384867	2.34813	2.60908	3.12578e-05	0.000311704	yes	--	--	-	-	-	-	-	-	-
Unigene0005141	24.3333	65.3333	0.8223	0.996	1.4164	1.8428	2.5504	2.1783	1.07823	2.1905	1.02259	0.00220882	0.0135569	yes	--	--	-	-	-	-	-	-	-
Unigene0005154	7	43.6667	0.3094	0.6766	0.1225	2.6411	1.5103	1.3257	0.3695	1.8257	2.3048	2.75625e-05	0.000277759	yes	--	--	-	-	-	-	-	-	-
Unigene0005156	3.33333	23.6667	0.1934	0	0.3445	0.8511	0.9995	0.9415	0.1793	0.9307	2.37594	0.000228196	0.00187197	yes	--	PREDICTED: uncharacterized protein LOC102585982 [Solanum tuberosum]	-	-	-	-	-	-	-
Unigene0005161	515	51.6667	28.3165	27.6223	25.6741	1.6016	2.0258	2.6505	27.2043	2.09263	-3.70044	4.43109e-81	1.42089e-78	yes	--	--	-	-	-	-	-	-	-
Unigene0005170	74.6667	439.333	0.7828	1.1413	1.0333	3.8288	4.7959	4.6952	0.9858	4.43997	2.17118	1.64577e-27	1.08706e-25	yes	Tf2-12	PREDICTED: transposon Ty3-G Gag-Pol polyprotein [Phoenix dactylifera]	-	-	-	-	-	-	-
Unigene0005172	312	173.333	1.9551	2.4884	2.1178	1.1139	0.9021	0.7848	2.1871	0.9336	-1.22814	5.62096e-11	1.25736e-09	yes	KIN4C	PREDICTED: kinesin-like protein KIN-4C [Daucus carota subsp. sativus] [Daucus carota]	-	-	-	-	GO:0005875//microtubule associated complex;GO:0005911//cell-cell junction	GO:0003774//motor activity;GO:0015631//tubulin binding;GO:0032550//purine ribonucleoside binding	GO:0007017//microtubule-based process;GO:1902410//mitotic cytokinetic process
Unigene0005174	6.66667	74.3333	0.2056	0.3459	0.1628	3.9223	1.6239	0.6675	0.2381	2.07123	3.12085	9.19514e-07	1.20804e-05	yes	--	--	-	-	-	-	-	-	-
Unigene0005181	0.666667	29.3333	0	0.0498	0.0586	0.7503	1.2752	1.4992	0.0361333	1.1749	5.02306	1.70882e-09	3.24461e-08	yes	--	--	-	-	-	-	-	-	-
Unigene0005183	18.6667	7.66667	0.7328	0.7767	0.6529	0.2639	0.2525	0.1713	0.7208	0.229233	-1.65278	0.00168843	0.0107313	yes	--	PREDICTED: CRC domain-containing protein TSO1 [Vitis vinifera]	-	-	-	-	-	-	-
Unigene0005189	16	71.6667	1.2589	0.1955	1.0354	2.4027	2.2944	3.697	0.829933	2.79803	1.75335	0.000255773	0.00207126	yes	--	ROTUNDIFOLIA like 21 [Theobroma cacao]	-	-	-	-	-	-	-
Unigene0005193	28	11.3333	1.3744	1.4863	1.516	0.4714	0.5075	0.3824	1.4589	0.453767	-1.68486	8.28308e-05	0.000753591	yes	--	--	-	-	-	-	-	-	-
Unigene0005198	3.33333	20	0.1317	0.0443	0.3128	0.9484	0.7941	0.4103	0.162933	0.7176	2.1389	0.00232877	0.0141869	yes	--	--	-	-	-	-	-	-	-
Unigene0005214	1	35.3333	0	0	0.1848	1.5767	1.2952	1.5752	0.0616	1.48237	4.58883	1.20813e-10	2.60893e-09	yes	--	C5a peptidase [Gossypium arboreum]	-	-	-	-	-	-	-
Unigene0005215	105	364.333	6.1644	5.4633	5.0009	12.6348	16.0619	15.8525	5.54287	14.8497	1.42173	3.11819e-14	9.32995e-13	yes	--	--	-	-	-	-	-	-	-
Unigene0005217	46	20.6667	2.1438	2.818	2.3097	1.2768	0.6013	0.6215	2.42383	0.8332	-1.54056	8.27587e-05	0.000753054	yes	--	Titin [Gossypium arboreum]	-	-	-	-	-	-	-
Unigene0005228	1579.33	5734	25.7518	26.8815	27.8534	75.2163	75.9754	72.5712	26.8289	74.5876	1.47515	1.03259e-54	1.85797e-52	yes	--	PREDICTED: sterol 4-C-methyltransferase strm-1-like [Daucus carota subsp. sativus] [Daucus carota]	-	-	-	-	-	-	-
Unigene0005229	18.6667	53	0.4195	0.5175	0.4429	1.2496	1.1444	0.6354	0.459967	1.0098	1.13447	0.00424829	0.0235989	yes	--	PREDICTED: AMSH-like ubiquitin thioesterase 2 isoform X5 [Fragaria vesca subsp. vesca] [Fragaria vesca]	-	-	-	-	-	-	-
Unigene0005236	17	155.333	0.4501	0.1298	0.2865	2.9722	1.9391	1.1899	0.2888	2.03373	2.81599	4.79586e-11	1.08334e-09	yes	--	--	-	-	-	-	-	-	-
Unigene0005238	141.667	57.6667	3.0186	2.9466	2.9724	1.2238	0.787	0.7736	2.9792	0.928133	-1.68252	8.08354e-12	1.97273e-10	yes	GRF3	PREDICTED: growth-regulating factor 3 [Vitis vinifera]	-	-	-	-	-	-	-
Unigene0005246	2	18.6667	0.1614	0.0543	0.1278	1.3776	1.0195	0.0838	0.1145	0.826967	2.85248	0.00413237	0.0230688	yes	--	--	-	-	-	-	-	-	-
Unigene0005261	0.333333	37.6667	0	0	0.0667	1.1227	1.982	2.0546	0.0222333	1.71977	6.27334	8.86162e-13	2.34941e-11	yes	TFT10	PREDICTED: 14-3-3-like protein GF14 kappa isoform X2 [Pyrus x bretschneideri]	-	-	-	-	-	-	-
Unigene0005280	30.3333	118.667	1.6198	2.071	1.4752	4.667	6.6054	4.459	1.722	5.2438	1.60653	4.68286e-08	7.46435e-07	yes	RL6	PREDICTED: protein RADIALIS-like 4 [Sesamum indicum]	-	-	-	-	-	-	-
Unigene0005287	1.33333	32.6667	0	0.0956	0.1126	1.403	1.3878	0.9966	0.0694	1.26247	4.18517	4.41001e-10	8.96353e-09	yes	--	PREDICTED: cyclin-D1-1-like [Daucus carota subsp. sativus] [Daucus carota]	-	-	-	-	-	-	-
Unigene0005289	270.333	175	6.7798	5.8147	5.1387	3.7118	2.4547	2.6735	5.91107	2.94667	-1.00433	7.12287e-07	9.52799e-06	yes	BCCP1	Acetyl-CoA biotin carboxyl carrier, partial [Cynara cardunculus var. scolymus] [Cynara cardunculus]	Metabolism	Carbohydrate metabolism;Lipid metabolism;Global and overview maps	ko01100//Metabolic pathways;ko01110//Biosynthesis of secondary metabolites;ko01200//Carbon metabolism;ko01212//Fatty acid metabolism;ko00620//Pyruvate metabolism;ko00061//Fatty acid biosynthesis;ko00640//Propanoate metabolism	K02160	GO:0044435//plastid part	-	GO:0006631//fatty acid metabolic process;GO:0006694//steroid biosynthetic process;GO:0009888//tissue development;GO:0016049//cell growth;GO:0046165//alcohol biosynthetic process;GO:0048513//animal organ development;GO:0048869//cellular developmental process;GO:0060560//developmental growth involved in morphogenesis;GO:0065008//regulation of biological quality;GO:0071555//cell wall organization
Unigene0005300	12.6667	1.33333	0.637	0.6924	0.6403	0	0.1689	0	0.656567	0.0563	-3.54373	4.45101e-05	0.000430542	yes	--	PREDICTED: uncharacterized protein LOC108203120 [Daucus carota subsp. sativus] [Daucus carota]	-	-	-	-	-	-	-
Unigene0005311	68.3333	201	3.1745	4.133	2.5687	6.2597	7.6895	8.5668	3.29207	7.50533	1.18892	7.57826e-07	1.01011e-05	yes	--	hypothetical protein DCAR_007606 [Daucus carota subsp. sativus] [Daucus carota]	-	-	-	-	-	-	-
Unigene0005323	18.3333	0	0.5156	0.6245	2.0213	0	0	0	1.0538	0.001	-10.0414	3.47385e-08	5.62946e-07	yes	--	--	-	-	-	-	-	-	-
Unigene0005331	137.667	71.3333	6.7333	9.1327	7.0613	3.0734	2.266	3.7295	7.64243	3.02297	-1.33807	1.30328e-07	1.94657e-06	yes	--	--	-	-	-	-	-	-	-
Unigene0005339	23	10.6667	1.4332	1.1573	0.8513	0.3824	0.5762	0.2978	1.14727	0.4188	-1.45387	0.00333506	0.0192837	yes	PEX7	PREDICTED: peroxisome biogenesis protein 7 [Daucus carota subsp. sativus] [Daucus carota]	Cellular Processes	Transport and catabolism	ko04146//Peroxisome	K13341	-	-	-
Unigene0005342	742.667	282.333	13.883	12.3644	13.9858	4.1939	3.8989	3.6186	13.4111	3.9038	-1.78047	4.05576e-40	4.5557e-38	yes	HCT4	PREDICTED: shikimate O-hydroxycinnamoyltransferase-like [Daucus carota subsp. sativus] [Daucus carota]	-	-	-	-	-	-	-
Unigene0005353	47.3333	26.3333	2.3314	2.4917	2.0093	1.2805	0.512	1.1041	2.27747	0.965533	-1.23803	0.00113872	0.00766434	yes	--	--	-	-	-	-	-	-	-
Unigene0005359	16.6667	49.3333	0.4412	0.4048	0.1906	1.0272	0.8466	0.5468	0.345533	0.806867	1.22351	0.00391234	0.0220353	yes	CKX3	PREDICTED: cytokinin dehydrogenase 3 [Daucus carota subsp. sativus] [Daucus carota]	Metabolism	Metabolism of terpenoids and polyketides	ko00908//Zeatin biosynthesis	K00279	-	-	-
Unigene0005361	1112.67	3017.67	17.1921	16.0858	15.3581	34.5423	34.1282	32.8299	16.212	33.8335	1.06139	2.17077e-26	1.35435e-24	yes	--	PREDICTED: pollen-specific leucine-rich repeat extensin-like protein 1 [Fragaria vesca subsp. vesca] [Fragaria vesca]	-	-	-	-	-	-	-
Unigene0005362	116.667	999	2.7866	1.9653	1.8037	14.0678	14.6663	14.752	2.1852	14.4954	2.72975	2.48779e-60	4.90711e-58	yes	NAC043	Transcription factor [Theobroma cacao]	-	-	-	-	-	-	-
Unigene0005364	17	5	1.1754	0.5932	0.6444	0.2171	0.1168	0.2113	0.804333	0.181733	-2.14597	0.00082869	0.00581847	yes	--	--	-	-	-	-	-	-	-
Unigene0005370	6.66667	25	0.2012	0.5076	0.3585	1.1673	0.5199	1.3322	0.355767	1.00647	1.5003	0.010365	0.0490226	yes	ROPGAP3	PREDICTED: rho GTPase-activating protein 5 isoform X2 [Vitis vinifera]	-	-	-	-	GO:0044464//cell part	-	GO:0009987//cellular process;GO:0044699//single-organism process;GO:0065007//biological regulation
Unigene0005373	148.667	84	6.2486	7.2212	8.0683	2.1019	3.5889	3.5983	7.17937	3.09637	-1.21328	1.25595e-06	1.61602e-05	yes	BAP2	PREDICTED: BON1-associated protein 2-like [Daucus carota subsp. sativus] [Daucus carota]	-	-	-	-	-	-	-
Unigene0005387	43.6667	0	1.3761	1.5671	2.012	0	0	0	1.65173	0.001	-10.6898	9.80351e-22	4.78903e-20	yes	to	Circadian clock-controlled protein, partial [Anthurium amnicola]	-	-	-	-	-	-	-
Unigene0005388	4	76.3333	0.1743	0	0.2071	1.7439	2.1776	1.5165	0.127133	1.81267	3.8337	1.38498e-15	4.60315e-14	yes	ABCB15	PREDICTED: ABC transporter B family member 15-like [Juglans regia]	Environmental Information Processing	Membrane transport	ko02010//ABC transporters	K05658	GO:0031224//intrinsic component of membrane	GO:0015405//P-P-bond-hydrolysis-driven transmembrane transporter activity;GO:0017111//nucleoside-triphosphatase activity;GO:0032550//purine ribonucleoside binding	GO:0044763//single-organism cellular process;GO:0051234//establishment of localization
Unigene0005391	126.667	80	5.2771	4.7636	7.492	3.1934	3.1049	2.1058	5.84423	2.80137	-1.06088	6.03943e-05	0.000567546	yes	--	AWPM-19-like family protein [Arabidopsis thaliana]	-	-	-	-	GO:0043231//intracellular membrane-bounded organelle	-	-
Unigene0005419	139.667	90.3333	2.4959	2.5193	2.6973	1.4843	1.1946	1.1343	2.57083	1.27107	-1.0162	2.0213e-06	2.51453e-05	yes	DTX27	PREDICTED: protein DETOXIFICATION 27-like [Daucus carota subsp. sativus] [Daucus carota]	-	-	-	-	GO:0031224//intrinsic component of membrane	GO:0015291//secondary active transmembrane transporter activity	GO:0044763//single-organism cellular process
Unigene0005421	188.333	582.667	3.0811	3.3541	3.2193	7.2556	8.2412	7.4526	3.21817	7.6498	1.24918	1.67785e-17	6.30695e-16	yes	GLOX	PREDICTED: aldehyde oxidase GLOX-like [Daucus carota subsp. sativus] [Daucus carota]	-	-	-	-	-	-	-
Unigene0005423	31.3333	0	1.5776	1.1943	1.6138	0	0	0	1.4619	0.001	-10.5136	1.80981e-16	6.35361e-15	yes	GluB1-A	glutelin [Oryza sativa Indica Group]	-	-	-	-	-	-	-
Unigene0005431	86.3333	313	1.0773	1.7535	0.7999	4.7531	3.3762	2.1718	1.21023	3.4337	1.50448	1.97061e-06	2.45627e-05	yes	ABCC3	Multidrug resistance protein ABC transporter family isoform 1 [Theobroma cacao]	-	-	-	-	-	GO:0017111//nucleoside-triphosphatase activity	GO:0051234//establishment of localization
Unigene0005445	30.3333	16.3333	0.9465	1.1783	0.8995	0.4798	0.3262	0.4425	1.0081	0.416167	-1.27641	0.00164747	0.0105164	yes	--	--	-	-	-	-	-	-	-
Unigene0005465	51.3333	147.667	2.4384	3.1114	1.8582	5.5601	4.7168	6.201	2.46933	5.49263	1.15338	8.56645e-06	9.52918e-05	yes	--	Histone H2AX, partial [Anthurium amnicola]	-	-	-	-	-	-	-
Unigene0005468	41.3333	129.333	1.0153	1.3215	1.1744	2.6731	2.6242	3.1017	1.1704	2.79967	1.25825	4.53913e-07	6.29176e-06	yes	ZAR1	PREDICTED: probable inactive leucine-rich repeat receptor-like protein kinase At1g66830 [Daucus carota subsp. sativus] [Daucus carota]	-	-	-	-	-	-	-
Unigene0005479	363.333	192.667	9.2515	7.8327	9.9658	3.3385	3.935	3.6856	9.01667	3.65303	-1.3035	6.69932e-15	2.12685e-13	yes	ARR9	PREDICTED: two-component response regulator ARR9-like [Daucus carota subsp. sativus] [Daucus carota]	Environmental Information Processing	Signal transduction	ko04075//Plant hormone signal transduction	K14492	-	-	-
Unigene0005482	11.3333	93.3333	0.8531	0.2348	0.2764	2.9172	2.9398	2.9606	0.454767	2.9392	2.69223	2.55631e-11	5.95252e-10	yes	--	DUF538 family protein [Medicago truncatula]	-	-	-	-	-	-	-
Unigene0005510	7.33333	28.6667	0.3617	0.3194	0.3759	1.5558	1.0516	0.5635	0.352333	1.05697	1.58492	0.00447672	0.0246723	yes	--	--	-	-	-	-	-	-	-
Unigene0005511	116	48.6667	1.8692	1.8118	1.7799	0.653	0.7157	0.4045	1.8203	0.591067	-1.62278	6.75814e-10	1.34504e-08	yes	ABCG6	PREDICTED: ABC transporter G family member 6-like [Daucus carota subsp. sativus] [Daucus carota]	-	-	-	-	-	GO:0015604//organic phosphonate transmembrane transporter activity;GO:0017111//nucleoside-triphosphatase activity;GO:0032550//purine ribonucleoside binding	GO:0044765//single-organism transport
Unigene0005521	369	38	17.9437	17.8295	18.9904	1.5667	1.5258	1.2346	18.2545	1.44237	-3.66174	3.85161e-74	1.03308e-71	yes	--	PREDICTED: egg cell-secreted protein 1.2-like [Daucus carota subsp. sativus] [Daucus carota]	-	-	-	-	-	-	-
Unigene0005523	51.6667	12.3333	2.404	2.7998	2.3615	0.148	0.8762	0.3962	2.52177	0.473467	-2.4131	2.85635e-07	4.06929e-06	yes	--	--	-	-	-	-	-	-	-
Unigene0005538	8.33333	32.3333	0.2322	0.2929	0.2413	0.6504	0.9752	0.6783	0.255467	0.767967	1.58791	0.000654259	0.00473387	yes	--	PREDICTED: transposon Ty3-G Gag-Pol polyprotein [Phoenix dactylifera]	-	-	-	-	-	-	-
Unigene0005548	12	48.3333	0.5527	0.3719	0.2188	2.482	0.6349	0.4784	0.381133	1.19843	1.65278	0.00979449	0.0468534	yes	--	--	-	-	-	-	-	-	-
Unigene0005562	12809	7944.67	127.332	130.965	130.914	56.7833	63.8338	64.48	129.737	61.699	-1.07227	6.72591e-30	5.09987e-28	yes	SBT1.5	Subtilisin-like protease [Morus notabilis]	-	-	-	-	-	GO:0005515//protein binding;GO:0070011//peptidase activity, acting on L-amino acid peptides	GO:0009892//negative regulation of metabolic process;GO:0019538//protein metabolic process
Unigene0005571	4	30.3333	0.1137	0.2295	0.1351	1.5471	0.7184	0.5315	0.159433	0.932333	2.54789	7.57211e-05	0.000694966	yes	--	--	-	-	-	-	-	-	-
Unigene0005572	1131	487.333	57.2333	53.1612	59.1547	20.5675	15.4088	19.6549	56.5164	18.5437	-1.60774	9.17518e-35	8.5913e-33	yes	H3-7	core histone H2A/H2B/H3/H4 [Medicago truncatula]	-	-	-	-	GO:0043231//intracellular membrane-bounded organelle;GO:0043232//intracellular non-membrane-bounded organelle	GO:0003676//nucleic acid binding;GO:0046983//protein dimerization activity	-
Unigene0005577	2.33333	27.6667	0.0871	0.1319	0.1035	1.499	0.9757	0.4751	0.1075	0.983267	3.19325	1.19193e-05	0.000129184	yes	--	--	-	-	-	-	-	-	-
Unigene0005582	4	135.667	0.1978	0.1331	0.0783	3.1399	3.664	4.084	0.1364	3.6293	4.73378	5.50769e-33	4.81181e-31	yes	--	PREDICTED: auxin-responsive protein SAUR36-like [Daucus carota subsp. sativus] [Daucus carota]	Environmental Information Processing	Signal transduction	ko04075//Plant hormone signal transduction	K14488	-	-	-
Unigene0005584	132.667	53	4.1152	4.2357	2.9267	0.9751	1.3528	1.1812	3.7592	1.1697	-1.68429	6.15879e-11	1.37231e-09	yes	LRK10L-1.1	PREDICTED: LEAF RUST 10 DISEASE-RESISTANCE LOCUS RECEPTOR-LIKE PROTEIN KINASE-like 1.2 isoform X2 [Daucus carota subsp. sativus] [Daucus carota]	-	-	-	-	-	GO:0001871//pattern binding;GO:0004713//protein tyrosine kinase activity;GO:0032550//purine ribonucleoside binding	GO:0006468//protein phosphorylation
Unigene0005625	45	4.66667	1.5409	1.1665	1.2094	0.1762	0.1422	0	1.3056	0.106133	-3.62076	2.38137e-12	6.08315e-11	yes	--	--	-	-	-	-	-	-	-
Unigene0005627	186	64	3.0862	2.1695	2.9133	0.9042	0.641	0.6011	2.723	0.715433	-1.92831	4.26425e-15	1.37122e-13	yes	ABCG23	PREDICTED: ABC transporter G family member 23 [Daucus carota subsp. sativus] [Daucus carota]	-	-	-	-	GO:0031224//intrinsic component of membrane	GO:0015604//organic phosphonate transmembrane transporter activity;GO:0017111//nucleoside-triphosphatase activity;GO:0032550//purine ribonucleoside binding	GO:0044765//single-organism transport
Unigene0005628	18	259.333	0.8791	0.306	0.5402	5.0464	7.6522	6.5421	0.5751	6.41357	3.47924	3.13608e-28	2.15321e-26	yes	--	--	-	-	-	-	-	-	-
Unigene0005646	0	9.33333	0	0	0	0.1359	0.1707	0.3308	0.001	0.212467	7.73109	8.01772e-05	0.000730955	yes	--	PREDICTED: protein CUP-SHAPED COTYLEDON 3-like isoform X2 [Daucus carota subsp. sativus] [Daucus carota]	-	-	-	-	-	-	GO:0007275//multicellular organism development
Unigene0005648	253	122.667	6.679	8.1941	6.9021	3.0856	2.6432	2.3903	7.2584	2.70637	-1.42329	7.70193e-14	2.22824e-12	yes	--	PREDICTED: pathogen-related protein-like isoform X1 [Daucus carota subsp. sativus] [Daucus carota]	-	-	-	-	-	-	-
Unigene0005652	21.6667	73	0.1767	0.3842	0.3876	0.8704	0.7964	0.752	0.316167	0.806267	1.35057	0.000103691	0.000918315	yes	PRK3	PREDICTED: pollen receptor-like kinase 3 [Daucus carota subsp. sativus] [Daucus carota]	-	-	-	-	-	-	-
Unigene0005654	38.3333	22.6667	1.0735	1.3478	0.7153	0.6705	0.3383	0.4284	1.04553	0.479067	-1.12594	0.00631144	0.0328233	yes	--	--	-	-	-	-	-	-	-
Unigene0005657	3.33333	109	0.0329	0.1327	0	1.696	1.2454	1.4078	0.0552	1.44973	4.71498	3.23457e-24	1.79383e-22	yes	CYP78A7	PREDICTED: cytochrome P450 78A7 [Vitis vinifera]	-	-	-	-	-	GO:0016709//oxidoreductase activity, acting on paired donors, with incorporation or reduction of molecular oxygen, NAD(P)H as one donor, and incorporation of one atom of oxygen;GO:0046906//tetrapyrrole binding;GO:0046914//transition metal ion binding	GO:0044710//single-organism metabolic process
Unigene0005661	17.3333	80.3333	0.4332	0.4373	0.5449	2.2638	1.3611	1.35	0.4718	1.6583	1.81346	5.76687e-07	7.83276e-06	yes	--	Histone deacetylase 6 [Glycine soja]	-	-	-	-	-	-	-
Unigene0005670	1473	819.333	33.1253	30.7134	32.5759	12.8521	14.8634	13.4733	32.1382	13.7296	-1.227	1.89843e-29	1.39524e-27	yes	DOF5.4	PREDICTED: dof zinc finger protein DOF5.4 [Vitis vinifera]	-	-	-	-	-	-	-
Unigene0005674	365	184.667	3.4211	4.2206	3.6472	1.7552	1.3687	1.2606	3.76297	1.4615	-1.36442	2.83795e-14	8.5063e-13	yes	--	PREDICTED: histone acetyltransferase KAT6B-like [Cucumis melo]	-	-	-	-	-	-	-
Unigene0005687	37.6667	1.33333	1.7142	1.2359	1.2052	0.112	0	0	1.3851	0.0373333	-5.21338	5.52357e-15	1.76138e-13	yes	--	--	-	-	-	-	-	-	-
Unigene0005691	219	112.333	8.1187	7.7207	7.4525	2.9803	4.0464	2.2478	7.76397	3.0915	-1.32849	2.51278e-09	4.68739e-08	yes	--	--	-	-	-	-	-	-	-
Unigene0005708	55.3333	243.333	2.6709	4.3648	4.2304	10.6881	12.1079	14.8138	3.75537	12.5366	1.73912	1.27739e-12	3.34647e-11	yes	--	protein FAR1-RELATED SEQUENCE 5-like [Asparagus officinalis]	-	-	-	-	-	-	-
Unigene0005709	52.6667	137.667	6.8456	6.0035	5.8657	9.7001	13.5356	14.4262	6.23827	12.554	1.00893	6.91113e-05	0.000640777	yes	--	--	-	-	-	-	-	-	-
Unigene0005717	110.667	382.667	1.7722	1.4516	1.9154	5.0108	4.6054	3.9497	1.71307	4.52197	1.40037	5.07619e-14	1.49037e-12	yes	EMB2024	6-phosphogluconolactonase, DevB-type [Cynara cardunculus var. scolymus] [Cynara cardunculus]	Metabolism	Global and overview maps;Carbohydrate metabolism	ko01100//Metabolic pathways;ko01110//Biosynthesis of secondary metabolites;ko01200//Carbon metabolism;ko00030//Pentose phosphate pathway	K01057	-	-	-
Unigene0005721	97.3333	307.333	3.7339	2.9548	2.4484	9.2521	6.5109	6.5629	3.0457	7.44197	1.28891	9.9145e-09	1.72188e-07	yes	--	--	-	-	-	-	-	-	-
Unigene0005727	26	112.333	1.6779	4.2339	1.661	8.7285	7.5488	9.1504	2.52427	8.4759	1.7475	8.53659e-07	1.1272e-05	yes	--	--	-	-	-	-	-	-	-
Unigene0005728	43.3333	320.333	4.2744	3.1444	2.4097	20.3518	18.7246	17.4974	3.27617	18.8579	2.52509	2.26644e-28	1.56926e-26	yes	--	--	-	-	-	-	-	-	-
Unigene0005732	7	185	0.0881	0.1335	0.1047	2.4573	2.1895	1.98	0.108767	2.20893	4.34404	5.21434e-40	5.83427e-38	yes	ICL	PREDICTED: isocitrate lyase [Daucus carota subsp. sativus] [Daucus carota]	Metabolism	Carbohydrate metabolism;Global and overview maps	ko01100//Metabolic pathways;ko01110//Biosynthesis of secondary metabolites;ko01200//Carbon metabolism;ko00630//Glyoxylate and dicarboxylate metabolism	K01637	GO:0005777//peroxisome	GO:0016833//oxo-acid-lyase activity	GO:0003006//developmental process involved in reproduction;GO:0006101//citrate metabolic process;GO:0044262//cellular carbohydrate metabolic process
Unigene0005738	8.66667	238.333	0.1137	0.1837	0.3513	3.8232	4.9779	4.4484	0.216233	4.4165	4.35224	1.45402e-42	1.74601e-40	yes	CXE17	PREDICTED: probable carboxylesterase 17 [Vitis vinifera]	-	-	-	-	-	GO:0003824//catalytic activity	-
Unigene0005739	46.6667	18	1.0229	1.2486	1.2716	0.3808	0.3689	0.2965	1.18103	0.348733	-1.75985	6.2625e-07	8.44004e-06	yes	AHL22	PREDICTED: AT-hook motif nuclear-localized protein 24-like [Daucus carota subsp. sativus] [Daucus carota]	-	-	-	-	-	-	-
Unigene0005743	31	84.6667	0.5209	0.7186	0.4538	1.0979	1.1818	1.2987	0.564433	1.1928	1.07948	0.00025507	0.00206703	yes	DRB3	PREDICTED: double-stranded RNA-binding protein 2 [Juglans regia]	-	-	-	-	-	-	-
Unigene0005764	3892.33	1381.33	48.1763	51.7954	53.208	14.3688	15.2757	12.0909	51.0599	13.9118	-1.87588	2.82082e-62	5.86638e-60	yes	PRP4	PREDICTED: proline-rich protein 4-like [Juglans regia]	-	-	-	-	-	-	-
Unigene0005765	6.33333	71.6667	0.1241	0.1002	0.2948	2.2248	1.3257	0.7928	0.173033	1.44777	3.06471	5.9351e-09	1.05995e-07	yes	--	--	-	-	-	-	-	-	-
Unigene0005771	150	52	2.9253	4.108	5.288	1.079	1.1834	0.9711	4.1071	1.07783	-1.92999	2.06184e-12	5.30231e-11	yes	At4g16260	PREDICTED: glucan endo-1,3-beta-glucosidase-like [Daucus carota subsp. sativus] [Daucus carota]	-	-	-	-	-	GO:0003824//catalytic activity	GO:0044238//primary metabolic process
Unigene0005777	835	15127	13.5358	12.5254	17.0737	203.938	192.227	196.693	14.3783	197.619	3.78076	3.91146e-192	4.77689e-189	yes	SD25	PREDICTED: G-type lectin S-receptor-like serine/threonine-protein kinase At5g35370 [Daucus carota subsp. sativus] [Daucus carota]	-	-	-	-	-	GO:0004674//protein serine/threonine kinase activity;GO:0036094//small molecule binding;GO:0097159//organic cyclic compound binding;GO:1901363//heterocyclic compound binding	GO:0006468//protein phosphorylation
Unigene0005778	29.6667	16	1.0275	0.6482	0.7324	0.4112	0.3098	0.2802	0.8027	0.333733	-1.26617	0.00246438	0.0149102	yes	ASHR3	PREDICTED: histone-lysine N-methyltransferase ASHR3-like [Daucus carota subsp. sativus] [Daucus carota]	Metabolism	Amino acid metabolism	ko00310//Lysine degradation	K11423	-	-	-
Unigene0005780	7	33.6667	0.238	0.2702	0.1413	1.1904	0.7432	0.5099	0.2165	0.8145	1.91155	0.000337213	0.00264566	yes	--	PREDICTED: uncharacterized protein LOC108203323 [Daucus carota subsp. sativus] [Daucus carota]	-	-	-	-	-	-	-
Unigene0005781	297	162.333	3.6132	3.4675	3.3942	1.4859	1.5325	1.3859	3.49163	1.4681	-1.24995	1.23872e-14	3.84747e-13	yes	ABCG1	PREDICTED: ABC transporter G family member 6-like [Daucus carota subsp. sativus] [Daucus carota]	-	-	-	-	-	-	-
Unigene0005783	275	87.6667	2.1978	2.2951	2.141	0.6452	0.511	0.4681	2.2113	0.541433	-2.03004	4.86092e-26	2.95564e-24	yes	RGI3	PREDICTED: probable LRR receptor-like serine/threonine-protein kinase At4g26540 isoform X1 [Daucus carota subsp. sativus] [Daucus carota]	-	-	-	-	-	-	-
Unigene0005790	399	256	11.5879	10.9572	10.5339	4.2289	5.0931	6.929	11.0263	5.417	-1.02539	2.66658e-08	4.39193e-07	yes	At1g27930	PREDICTED: probable methyltransferase At1g27930 [Daucus carota subsp. sativus] [Daucus carota]	-	-	-	-	-	-	-
Unigene0005791	14.6667	54.6667	0.5465	0.2869	0.1558	0.9973	0.8287	1.073	0.329733	0.966333	1.55122	0.000290194	0.00231345	yes	--	unnamed protein product [Coffea canephora]	-	-	-	-	-	-	-
Unigene0005794	22	79.6667	0.7108	0.6643	0.4378	2.0649	1.8825	1.1896	0.6043	1.71233	1.50263	1.93245e-05	0.00020149	yes	--	--	-	-	-	-	-	-	-
Unigene0005795	49.3333	12.3333	1.3274	1.4429	1.213	0.1839	0.2639	0.3182	1.32777	0.255333	-2.37855	4.51777e-10	9.1631e-09	yes	CSLA9	4-mannan synthase family protein [Populus trichocarpa]	-	-	-	-	-	GO:0016759//cellulose synthase activity	-
Unigene0005803	160.667	73.6667	3.0051	2.7715	1.9027	1.172	0.8674	0.7012	2.55977	0.913533	-1.48648	2.04322e-08	3.40531e-07	yes	--	--	-	-	-	-	-	-	-
Unigene0005805	18	55.6667	0.4264	0.4065	0.5347	1.5736	0.7755	0.849	0.455867	1.06603	1.22557	0.00255194	0.0153654	yes	--	--	-	-	-	-	-	-	-
Unigene0005812	10.3333	38	0.3124	0.2425	0.2283	1.1153	0.7038	0.4118	0.261067	0.743633	1.51017	0.00274902	0.0163497	yes	--	--	-	-	-	-	-	-	-
Unigene0005813	459	2603	1.8514	1.9498	1.7631	10.5438	7.6062	6.1303	1.85477	8.09343	2.12551	1.11361e-35	1.0689e-33	yes	--	Chromosome_seg domain-containing protein/DUF4210 domain-containing protein [Cephalotus follicularis]	-	-	-	-	-	-	-
Unigene0005816	315.667	109.667	2.4952	2.582	2.8243	0.6217	0.6152	0.8497	2.63383	0.695533	-1.92097	2.42596e-24	1.35587e-22	yes	BRL2	PREDICTED: serine/threonine-protein kinase BRI1-like 2 [Daucus carota subsp. sativus] [Daucus carota]	-	-	-	-	GO:0031224//intrinsic component of membrane	GO:0004674//protein serine/threonine kinase activity;GO:0032550//purine ribonucleoside binding	GO:0006464//cellular protein modification process;GO:0006796//phosphate-containing compound metabolic process;GO:0007167//enzyme linked receptor protein signaling pathway;GO:0009617//response to bacterium;GO:0009886//post-embryonic morphogenesis;GO:0010051//xylem and phloem pattern formation;GO:0010232//vascular transport;GO:0043401//steroid hormone mediated signaling pathway;GO:0048437//floral o…
Unigene0005823	51	29.6667	1.1119	0.8467	1.2282	0.5464	0.3361	0.5167	1.06227	0.4664	-1.18751	0.000482865	0.00363917	yes	LA1	PREDICTED: protein LAZY 1 [Nicotiana tomentosiformis]	-	-	-	-	-	-	-
Unigene0005825	14.3333	60	0.4946	0.3091	0.2518	2.2809	0.6696	0.4771	0.351833	1.14253	1.69927	0.00377019	0.0213734	yes	--	--	-	-	-	-	-	-	-
Unigene0005826	32.3333	19.6667	0.5519	0.8872	0.6556	0.3272	0.405	0.2548	0.698233	0.329	-1.08562	0.00610177	0.0319121	yes	ESP1	PREDICTED: separase isoform X2 [Daucus carota subsp. sativus] [Daucus carota]	-	-	-	-	-	GO:0016787//hydrolase activity	-
Unigene0005851	15	55	0.3404	0.481	0.2426	1.3804	1.134	0.5481	0.354667	1.02083	1.52521	0.000700893	0.0050307	yes	--	--	-	-	-	-	-	-	-
Unigene0005857	30.6667	11.6667	2.3188	1.1703	1.6277	0.5905	0.6811	0.2464	1.7056	0.506	-1.75307	0.000328958	0.00258691	yes	RDM4	PREDICTED: RNA-directed DNA methylation 4 isoform X2 [Daucus carota subsp. sativus] [Daucus carota]	-	-	-	-	-	-	-
Unigene0005865	63	35.6667	1.3826	1.1201	1.1238	0.6552	0.4232	0.4961	1.20883	0.524833	-1.20368	8.08798e-05	0.000737243	yes	NPF8.3	PREDICTED: protein NRT1/ PTR FAMILY 8.2-like [Juglans regia]	-	-	-	-	-	-	-
Unigene0005877	96.3333	42.3333	1.3039	1.5401	1.4006	0.7105	0.4063	0.3134	1.41487	0.476733	-1.56941	5.61281e-07	7.64885e-06	yes	--	Retrovirus-related Pol polyprotein from transposon 17.6 [Cajanus cajan]	-	-	-	-	-	-	-
Unigene0005882	882	509.667	8.984	9.3266	9.3148	4.5412	3.9548	3.7376	9.20847	4.07787	-1.17515	1.38283e-22	7.08054e-21	yes	At1g19450	PREDICTED: sugar transporter ERD6-like 6 [Theobroma cacao]	-	-	-	-	GO:0031224//intrinsic component of membrane	GO:0016628//oxidoreductase activity, acting on the CH-CH group of donors, NAD or NADP as acceptor;GO:0022857//transmembrane transporter activity	GO:0044710//single-organism metabolic process;GO:0044763//single-organism cellular process;GO:0044765//single-organism transport
Unigene0005885	107.667	315	1.5322	2.2449	1.8592	4.9313	4.3432	3.4014	1.87877	4.2253	1.16927	4.7615e-08	7.57708e-07	yes	PRCP	PREDICTED: lysosomal Pro-X carboxypeptidase-like [Daucus carota subsp. sativus] [Daucus carota]	-	-	-	-	-	GO:0070011//peptidase activity, acting on L-amino acid peptides	-
Unigene0005897	178.667	32.6667	2.5347	2.1259	2.2837	0.2548	0.2954	0.4198	2.31477	0.323333	-2.83977	4.26574e-29	3.05679e-27	yes	ABCG25	PREDICTED: ABC transporter G family member 25 [Vitis vinifera]	-	-	-	-	-	GO:0017111//nucleoside-triphosphatase activity;GO:0032550//purine ribonucleoside binding	-
Unigene0005899	157.667	90	1.622	1.5183	1.3779	0.6745	0.7338	0.586	1.50607	0.664767	-1.17987	1.33423e-08	2.27859e-07	yes	CHUP1	PREDICTED: protein CHUP1, chloroplastic-like [Daucus carota subsp. sativus] [Daucus carota]	-	-	-	-	-	-	-
Unigene0005905	54.3333	947.667	0.7575	0.9207	1.0101	9.8244	12.4269	13.4421	0.8961	11.8978	3.73089	5.40098e-85	1.77149e-82	yes	SAUR24	PREDICTED: auxin-responsive protein SAUR21 isoform X1 [Vitis vinifera]	Environmental Information Processing	Signal transduction	ko04075//Plant hormone signal transduction	K14488	-	-	-
Unigene0005918	102.333	36.3333	0.9746	0.9741	1.1804	0.3824	0.247	0.2159	1.04303	0.281767	-1.88821	4.9508e-11	1.11659e-09	yes	--	non-LTR retroelement reverse transcriptase-like protein [Arabidopsis thaliana]	-	-	-	-	-	-	-
Unigene0005919	2007.67	8102.33	26.6021	28.3373	27.444	88.9457	81.3941	84.3611	27.4611	84.9003	1.62838	1.17673e-65	2.6697e-63	yes	SOBIR1	PREDICTED: leucine-rich repeat receptor-like serine/threonine/tyrosine-protein kinase SOBIR1 [Daucus carota subsp. sativus] [Daucus carota]	-	-	-	-	GO:0031224//intrinsic component of membrane	GO:0004674//protein serine/threonine kinase activity;GO:0004713//protein tyrosine kinase activity;GO:0032550//purine ribonucleoside binding	GO:0006468//protein phosphorylation;GO:0008219//cell death;GO:0009910//negative regulation of flower development;GO:0031347//regulation of defense response
Unigene0005943	115	595.667	1.008	1.1604	0.8511	5.2274	3.4666	3.3751	1.0065	4.02303	1.99894	2.42651e-21	1.1568e-19	yes	--	--	-	-	-	-	-	-	-
Unigene0005951	533.667	340.667	8.3528	8.2092	6.5443	5.2777	3.3851	2.7401	7.7021	3.80097	-1.01889	1.52893e-06	1.93686e-05	yes	--	IST1-like protein [Glycine soja]	Cellular Processes	Transport and catabolism	ko04144//Endocytosis	K19476	-	-	-
Unigene0005959	4.33333	24	0.2806	0.2023	0.0476	0.9302	0.7942	0.6245	0.176833	0.782967	2.14656	0.000420285	0.00321996	yes	--	--	-	-	-	-	-	-	-
Unigene0005961	67	229.333	0.9589	0.9427	0.7249	2.7308	2.0706	2.1441	0.8755	2.31517	1.40294	3.37969e-10	6.94809e-09	yes	ATC401	PREDICTED: pentatricopeptide repeat-containing protein At5g21222-like [Daucus carota subsp. sativus] [Daucus carota]	-	-	-	-	-	GO:0004672//protein kinase activity;GO:0032550//purine ribonucleoside binding	GO:0006464//cellular protein modification process
Unigene0005974	2485	1272.67	25.5137	26.4188	25.8381	11.3293	9.7937	9.4169	25.9235	10.18	-1.34853	6.9879e-37	7.03682e-35	yes	At5g06940	PREDICTED: LOW QUALITY PROTEIN: probably inactive leucine-rich repeat receptor-like protein kinase At5g06940 [Vitis vinifera]	-	-	-	-	GO:0031224//intrinsic component of membrane	GO:0016301//kinase activity;GO:0016628//oxidoreductase activity, acting on the CH-CH group of donors, NAD or NADP as acceptor;GO:0032550//purine ribonucleoside binding	GO:0006464//cellular protein modification process;GO:0006796//phosphate-containing compound metabolic process;GO:0044710//single-organism metabolic process
Unigene0005981	21.6667	60.6667	0.6039	0.4129	0.3008	1.2161	0.9063	0.7589	0.4392	0.960433	1.12881	0.00263291	0.0157725	yes	--	--	-	-	-	-	-	-	-
Unigene0005982	156.333	95	2.075	2.5052	2.1428	0.9661	1.2385	0.951	2.241	1.05187	-1.09119	3.38506e-07	4.76808e-06	yes	--	Pyridoxal phosphate-dependent transferases superfamily protein [Theobroma cacao]	Metabolism	Metabolism of cofactors and vitamins	ko00790//Folate biosynthesis	K15631	-	GO:0003824//catalytic activity	GO:0006952//defense response;GO:0007165//signal transduction;GO:0008152//metabolic process;GO:0033036//macromolecule localization;GO:0071310//cellular response to organic substance
Unigene0005991	98	44.3333	2.4764	2.4302	2.2064	1.0644	0.889	0.5359	2.371	0.829767	-1.51472	1.10596e-07	1.66747e-06	yes	NAC100	PREDICTED: protein CUP-SHAPED COTYLEDON 1-like [Daucus carota subsp. sativus] [Daucus carota]	-	-	-	-	GO:0043231//intracellular membrane-bounded organelle	-	GO:0010468//regulation of gene expression;GO:0034645//cellular macromolecule biosynthetic process
Unigene0005993	38.6667	15.3333	0.9254	0.9807	0.9344	0.3703	0.2392	0.2523	0.946833	0.287267	-1.72072	6.23533e-06	7.10546e-05	yes	AKN	PREDICTED: adenylyl-sulfate kinase 3-like isoform X1 [Daucus carota subsp. sativus] [Daucus carota]	Metabolism	Nucleotide metabolism;Energy metabolism;Global and overview maps	ko01100//Metabolic pathways;ko00230//Purine metabolism;ko00920//Sulfur metabolism	K00860	-	-	-
Unigene0006004	156.333	555.667	2.476	2.3023	2.7096	7.8665	6.3348	6.1028	2.49597	6.76803	1.43914	7.1571e-18	2.76268e-16	yes	CYP750A1	PREDICTED: cytochrome P450 CYP736A12-like [Daucus carota subsp. sativus] [Daucus carota]	-	-	-	-	GO:0016020//membrane	GO:0016491//oxidoreductase activity;GO:0046872//metal ion binding	-
Unigene0006011	4.66667	97.6667	0.1133	0.0817	0.0385	1.7877	1.0319	1.0214	0.0778333	1.28033	4.03999	4.12211e-18	1.60846e-16	yes	--	--	-	-	-	-	-	-	-
Unigene0006012	28.3333	94.6667	0.6645	0.4192	0.8141	1.4127	1.7712	1.6179	0.6326	1.6006	1.33925	1.47932e-05	0.000157682	yes	--	PREDICTED: SPX and EXS domain-containing protein 5-like [Nicotiana sylvestris]	-	-	-	-	-	-	-
Unigene0006036	3.33333	79	0.1277	0.043	0.0505	1.9583	1.2098	0.9283	0.0737333	1.36547	4.21093	1.35302e-15	4.50215e-14	yes	--	--	-	-	-	-	-	-	-
Unigene0006041	19	79.3333	0.3369	0.6801	0.2251	1.2134	1.3062	1.5421	0.414033	1.3539	1.7093	8.29695e-06	9.2545e-05	yes	--	--	-	-	-	-	-	-	-
Unigene0006042	21.6667	110	0.4723	0.4767	0.5355	2.3195	1.7201	1.706	0.494833	1.9152	1.95248	6.1264e-11	1.36616e-09	yes	SRG1	PREDICTED: protein SRG1-like [Daucus carota subsp. sativus] [Daucus carota]	-	-	-	-	-	GO:0016705//oxidoreductase activity, acting on paired donors, with incorporation or reduction of molecular oxygen;GO:0043169//cation binding	GO:0044710//single-organism metabolic process
Unigene0006054	30.3333	94.6667	0.3416	0.4947	0.6174	2.0086	0.7037	0.6942	0.484567	1.1355	1.22856	0.00526172	0.0282286	yes	--	PREDICTED: glucan endo-1,3-beta-glucosidase 6-like [Phoenix dactylifera]	-	-	-	-	-	-	-
Unigene0006055	84.3333	50.6667	1.0064	1.2698	1.2899	0.6041	0.4107	0.6087	1.1887	0.541167	-1.13524	3.64857e-05	0.000359034	yes	CSLG3	PREDICTED: cellulose synthase-like protein G3 [Nicotiana attenuata]	-	-	-	-	GO:0031224//intrinsic component of membrane	GO:0016759//cellulose synthase activity	GO:0030243//cellulose metabolic process
Unigene0006085	98.3333	43	1.9003	1.9858	3.2401	0.5547	0.7512	1.0277	2.3754	0.777867	-1.61058	6.78458e-07	9.09666e-06	yes	PER52	peroxidase [Populus alba x Populus glandulosa]	Metabolism	Biosynthesis of other secondary metabolites;Global and overview maps	ko01100//Metabolic pathways;ko01110//Biosynthesis of secondary metabolites;ko00940//Phenylpropanoid biosynthesis	K00430	-	GO:0003824//catalytic activity;GO:0043169//cation binding;GO:0046906//tetrapyrrole binding	GO:0006950//response to stress;GO:0044710//single-organism metabolic process
Unigene0006088	49	31.3333	1.332	1.0308	1.0813	0.6397	0.612	0.4497	1.14803	0.567133	-1.0174	0.00182157	0.0114507	yes	CYP72A1	PREDICTED: cytochrome P450 CYP72A219-like [Daucus carota subsp. sativus] [Daucus carota]	-	-	-	-	-	GO:0016491//oxidoreductase activity;GO:0046872//metal ion binding	-
Unigene0006099	61.6667	0	1.6849	2.2587	1.1258	0	0	0	1.6898	0.001	-10.7226	5.29278e-25	3.0749e-23	yes	--	--	-	-	-	-	-	-	-
Unigene0006116	8.66667	34.3333	0.3648	0.1674	0.3939	1.6719	0.5714	0.5167	0.3087	0.92	1.57543	0.00765677	0.0384553	yes	--	--	-	-	-	-	-	-	-
Unigene0006118	66	257.667	0.5353	0.5403	0.2826	2.2797	1.042	0.8187	0.452733	1.38013	1.60807	1.24892e-05	0.000134927	yes	--	--	-	-	-	-	-	-	-
Unigene0006119	59	19.3333	2.4869	2.0632	1.7807	0.1091	0.6457	0.8493	2.11027	0.5347	-1.98062	6.00845e-05	0.000564727	yes	--	PREDICTED: protein NBR1 homolog [Nicotiana tomentosiformis]	-	-	-	-	-	-	-
Unigene0006130	204.667	638	4.6277	3.4534	4.8631	10.0824	9.5072	11.0782	4.31473	10.2226	1.24442	2.29198e-14	6.94602e-13	yes	DOF3.6	PREDICTED: dof zinc finger protein DOF3.6 isoform X2 [Vitis vinifera]	-	-	-	-	-	-	-
Unigene0006132	30.6667	18	0.5759	0.7825	0.8157	0.4432	0.2099	0.3106	0.7247	0.321233	-1.17376	0.00497375	0.0269303	yes	--	Glutaredoxin domain-containing protein/DEP domain-containing protein/DUF547 domain-containing protein [Cephalotus follicularis]	-	-	-	-	-	-	-
Unigene0006140	2	179.333	0.0367	0.0741	0	2.4665	2.8131	2.744	0.0369333	2.67453	6.17822	5.7208e-50	8.77989e-48	yes	--	PREDICTED: cytochrome P450 82C4-like [Daucus carota subsp. sativus] [Daucus carota]	Metabolism	Metabolism of terpenoids and polyketides	ko00904//Diterpenoid biosynthesis	K17961	-	-	-
Unigene0006142	63.3333	16	1.1621	1.118	1.4021	0.1163	0.2816	0.3112	1.2274	0.236367	-2.37651	3.3286e-10	6.85042e-09	yes	At5g44400	Berberine/berberine-like protein [Cynara cardunculus var. scolymus] [Cynara cardunculus]	Metabolism	Global and overview maps;Biosynthesis of other secondary metabolites	ko01100//Metabolic pathways;ko01110//Biosynthesis of secondary metabolites;ko00940//Phenylpropanoid biosynthesis	K22395	-	-	-
Unigene0006145	77.6667	17	2.1789	1.7595	2.042	0.4457	0.3754	0.1886	1.99347	0.336567	-2.56632	1.30181e-13	3.70709e-12	yes	IBL1	PREDICTED: transcription factor IBH1-like [Nicotiana tomentosiformis]	-	-	-	-	-	-	-
Unigene0006147	518.333	292.667	18.1938	16.4033	16.0448	6.7623	7.5716	7.6639	16.8806	7.3326	-1.20297	1.78755e-17	6.69734e-16	yes	--	PREDICTED: glycine-rich cell wall structural protein 1.0-like [Nelumbo nucifera]	-	-	-	-	-	-	-
Unigene0006148	536	6443.67	17.4686	18.4978	18.148	149.162	170.225	179.202	18.0381	166.196	3.20377	6.42077e-178	7.08741e-175	yes	--	HTH-type transcriptional regulator protein ptxE [Theobroma cacao]	-	-	-	-	-	-	-
Unigene0006150	218	573	2.1492	2.6433	1.3516	6.3744	3.6332	2.6031	2.04803	4.20357	1.03737	0.000461089	0.00349341	yes	N	PREDICTED: TMV resistance protein N-like [Pyrus x bretschneideri]	-	-	-	-	-	-	-
Unigene0006151	278.333	111.667	3.5198	3.3095	3.8806	1.3313	1.0281	0.9204	3.56997	1.09327	-1.70727	1.7059e-18	6.79979e-17	yes	SULTR3;1	PREDICTED: sulfate transporter 3.1 [Daucus carota subsp. sativus] [Daucus carota]	-	-	-	-	-	-	-
Unigene0006157	8.66667	2	0.3226	0.3256	0.23	0	0.139	0.0251	0.292733	0.0547	-2.41997	0.00882529	0.0431117	yes	--	--	-	-	-	-	-	-	-
Unigene0006175	10.3333	406.667	0.3878	0.2517	0.2633	8.8686	8.6635	9.8634	0.300933	9.13183	4.92339	2.62802e-80	8.15384e-78	yes	RE1	PREDICTED: uncharacterized mitochondrial protein AtMg00810-like [Daucus carota subsp. sativus] [Daucus carota]	-	-	-	-	-	-	-
Unigene0006188	4175.33	1632	146.087	146.656	144.996	43.4286	44.0759	43.7673	145.913	43.7573	-1.73751	1.83e-77	5.38669e-75	yes	CML37	PREDICTED: calcium-binding protein CML38-like [Nicotiana tomentosiformis]	Organismal Systems	Environmental adaptation	ko04626//Plant-pathogen interaction	K13448	-	-	-
Unigene0006190	9.33333	35.3333	0.1734	0.1969	0.2833	0.5205	0.9899	0.3885	0.217867	0.632967	1.53868	0.00273001	0.0162653	yes	PCMP-H33	PREDICTED: pentatricopeptide repeat-containing protein At2g29760, chloroplastic [Vitis vinifera]	-	-	-	-	-	-	-
Unigene0006191	1464.33	684	17.3151	15.4505	16.1105	6.9248	5.3801	5.2011	16.292	5.83533	-1.48128	1.42694e-30	1.11133e-28	yes	--	PREDICTED: myelin transcription factor 1-like protein [Vitis vinifera]	-	-	-	-	-	-	-
Unigene0006211	37.6667	21	1.7513	1.0253	1.4147	1.0092	0.4526	0.3275	1.3971	0.596433	-1.228	0.0087919	0.0429742	yes	--	PREDICTED: protein TRM32 [Daucus carota subsp. sativus] [Daucus carota]	-	-	-	-	-	-	-
Unigene0006216	31.3333	17.6667	1.0992	1.1835	1.3929	0.7331	0.3788	0.4567	1.2252	0.522867	-1.2285	0.00254242	0.0153185	yes	--	PREDICTED: ankyrin-1-like [Daucus carota subsp. sativus] [Daucus carota]	-	-	-	-	-	-	-
Unigene0006219	281.667	22	3.571	3.383	4.0104	0.3316	0.147	0.1709	3.6548	0.2165	-4.07735	1.57741e-54	2.7859e-52	yes	SBT1.9	PREDICTED: subtilisin-like protease SBT1.9 [Daucus carota subsp. sativus] [Daucus carota]	-	-	-	-	-	-	-
Unigene0006221	370.333	1971.33	2.6638	2.3922	2.637	12.3216	10.0911	8.9628	2.56433	10.4585	2.02802	1.38585e-49	2.10999e-47	yes	HT1	PREDICTED: serine/threonine-protein kinase HT1-like [Daucus carota subsp. sativus] [Daucus carota]	-	-	-	-	-	GO:0004672//protein kinase activity;GO:0032550//purine ribonucleoside binding	GO:0006464//cellular protein modification process;GO:0006796//phosphate-containing compound metabolic process
Unigene0006225	48	17.3333	1.2773	0.6862	1.1992	0.2803	0.3727	0.2247	1.05423	0.292567	-1.84936	4.19871e-06	4.93857e-05	yes	XA21	Concanavalin A-like lectin/glucanase, subgroup [Cynara cardunculus var. scolymus] [Cynara cardunculus]	-	-	-	-	-	-	-
Unigene0006229	31	111.667	0.957	0.4948	0.8596	1.6066	2.3327	2.4186	0.770467	2.1193	1.45978	4.12164e-06	4.8499e-05	yes	CRPK1	LRR-RLK [Vernicia fordii]	-	-	-	-	-	GO:0004713//protein tyrosine kinase activity;GO:0032550//purine ribonucleoside binding	GO:0006468//protein phosphorylation
Unigene0006234	32.3333	4.33333	1.3513	1.4844	1.2276	0.1909	0.1712	0.0619	1.35443	0.141333	-3.26052	4.68781e-10	9.48452e-09	yes	--	--	-	-	-	-	-	-	-
Unigene0006241	38	111.333	1.304	1.3517	1.6327	3.6103	2.4897	3.4047	1.42947	3.16823	1.1482	2.69025e-05	0.00027191	yes	ZFP5	PREDICTED: zinc finger protein 5-like [Daucus carota subsp. sativus] [Daucus carota]	-	-	-	-	-	-	-
Unigene0006242	2227.67	15435.7	90.1312	84.6072	91.4994	430.469	478.037	503.541	88.7459	470.682	2.407	7.53165e-121	4.23832e-118	yes	SAUR76	PREDICTED: auxin-responsive protein SAUR72-like [Daucus carota subsp. sativus] [Daucus carota]	-	-	-	-	-	-	-
Unigene0006245	79.6667	31	1.6009	1.4341	2.092	0.4805	0.5172	0.5145	1.709	0.504067	-1.76147	3.11012e-09	5.74751e-08	yes	--	PREDICTED: embryonic protein DC-8 [Nicotiana sylvestris]	-	-	-	-	-	-	-
Unigene0006248	33.3333	17	1.0008	1.4837	0.7802	0.6508	0.3233	0.3168	1.08823	0.4303	-1.33857	0.00309399	0.0181253	yes	--	Histidine-containing phosphotransfer protein 1 isoform 2 [Theobroma cacao]	-	-	-	-	-	GO:0060089//molecular transducer activity	-
Unigene0006253	110.667	1483.33	4.8795	3.8883	4.0968	39.3463	43.9664	49.1349	4.2882	44.1492	3.36394	8.8105e-110	4.07834e-107	yes	--	PREDICTED: uncharacterized serine-rich protein C215.13 [Ricinus communis]	-	-	-	-	-	-	-
Unigene0006264	151.667	66.6667	1.438	1.6547	1.526	0.5448	0.4956	0.5154	1.53957	0.5186	-1.56983	2.55302e-13	7.08269e-12	yes	UGT83A1	PREDICTED: UDP-glycosyltransferase 83A1-like [Daucus carota subsp. sativus] [Daucus carota]	-	-	-	-	-	-	-
Unigene0006272	5028	2009.33	180.073	184.399	202.12	53.2991	54.4825	64.7658	188.864	57.5158	-1.71532	4.90774e-55	8.94284e-53	yes	MtrDRAFT_AC149210g4v1	PREDICTED: probable histone H2A.1 [Nicotiana tabacum]	-	-	-	-	GO:0043231//intracellular membrane-bounded organelle;GO:0043232//intracellular non-membrane-bounded organelle	GO:0003676//nucleic acid binding;GO:0046983//protein dimerization activity	-
Unigene0006281	265.667	118.333	10.8223	10.2585	7.9114	3.8033	3.9745	2.2971	9.66407	3.3583	-1.5249	3.61582e-11	8.27199e-10	yes	--	--	-	-	-	-	-	-	-
Unigene0006285	1596.67	814.333	58.9371	57.4887	60.1821	21.0107	22.1977	25.6542	58.8693	22.9542	-1.35876	8.72373e-34	7.91048e-32	yes	--	Membrane lipoprotein [Theobroma cacao]	-	-	-	-	-	-	-
Unigene0006286	33.6667	11	1.2505	0.998	0.8291	0.3259	0.2255	0.2266	1.02587	0.259333	-1.98396	4.61289e-06	5.39257e-05	yes	--	--	-	-	-	-	-	-	-
Unigene0006289	666.667	6543.67	24.6479	22.419	27.0466	164.222	185.115	205.185	24.7045	184.841	2.90344	1.01621e-125	6.07599e-123	yes	ATJ11	PREDICTED: chaperone protein dnaJ 11, chloroplastic-like [Daucus carota subsp. sativus] [Daucus carota]	-	-	-	-	-	-	-
Unigene0006303	69.3333	17	0.7987	0.691	1.0572	0.2466	0.118	0.1067	0.848967	0.1571	-2.43402	2.65432e-10	5.51811e-09	yes	AHL22	DUF296 domain-containing protein [Cephalotus follicularis]	-	-	-	-	-	-	-
Unigene0006304	24	80.6667	0.7578	1.202	0.7716	2.7149	1.8654	2.4741	0.910467	2.35147	1.36888	3.42666e-05	0.000338999	yes	--	--	-	-	-	-	-	-	-
Unigene0006307	333.333	1348	2.7572	3.0192	3.0967	10.3248	8.458	8.6251	2.9577	9.13597	1.62708	3.51041e-37	3.5917e-35	yes	NPGR1	PREDICTED: tetratricopeptide repeat protein 7B [Daucus carota subsp. sativus] [Daucus carota]	-	-	-	-	GO:0016020//membrane	-	-
Unigene0006308	83.3333	31.6667	1.9511	1.8562	2.158	0.5564	0.3864	0.7688	1.98843	0.570533	-1.80125	4.29489e-09	7.79148e-08	yes	At4g06744	Leucine-rich repeat family protein [Theobroma cacao]	-	-	-	-	-	-	GO:0006796//phosphate-containing compound metabolic process
Unigene0006321	34.3333	12.6667	0.8233	1.0889	1.2141	0.4317	0.318	0.1327	1.0421	0.294133	-1.82495	8.8233e-05	0.000795552	yes	--	RNA polymerase-associated rapA [Gossypium arboreum]	-	-	-	-	-	-	-
Unigene0006327	52	158.333	1.5365	1.5509	1.4341	3.0303	3.7584	3.8049	1.50717	3.5312	1.22832	1.2336e-07	1.84828e-06	yes	SWEET16	PREDICTED: bidirectional sugar transporter SWEET16-like isoform X1 [Nelumbo nucifera]	-	-	-	-	-	-	-
Unigene0006328	7.66667	29	0.5526	0.3187	0.0469	1.2004	0.9862	0.615	0.306067	0.933867	1.60937	0.00907009	0.0441027	yes	--	--	-	-	-	-	-	-	-
Unigene0006337	417.667	246	4.793	4.2868	4.3124	2.4198	1.7249	1.8986	4.46407	2.01443	-1.14798	4.18277e-12	1.04567e-10	yes	BXL6	PREDICTED: probable beta-D-xylosidase 6 [Daucus carota subsp. sativus] [Daucus carota]	Metabolism	Global and overview maps;Carbohydrate metabolism	ko01100//Metabolic pathways;ko00520//Amino sugar and nucleotide sugar metabolism	K15920	GO:0031012//extracellular matrix;GO:0031090//organelle membrane;GO:0043231//intracellular membrane-bounded organelle	GO:0097599//xylanase activity	GO:0044238//primary metabolic process
Unigene0006340	1968	753.667	24.532	25.9294	24.8481	7.6472	7.1004	7.3597	25.1032	7.3691	-1.76831	4.60469e-66	1.05301e-63	yes	EXO70H1	PREDICTED: exocyst complex component EXO70A1-like [Nicotiana attenuata]	-	-	-	-	-	-	-
Unigene0006343	25.6667	3.66667	0.9256	0.7396	1.5577	0.1852	0.1329	0.03	1.0743	0.116033	-3.21079	3.59877e-07	5.04804e-06	yes	--	--	-	-	-	-	-	-	-
Unigene0006345	123.667	0	5.4434	4.3955	5.4964	0	0	0	5.11177	0.001	-12.3196	1.15098e-52	1.90939e-50	yes	Obp83b	--	-	-	-	-	-	-	-
Unigene0006346	20.3333	138	1.1447	0.9163	0.422	8.6874	3.0265	1.5376	0.827667	4.41717	2.416	1.43995e-05	0.000153743	yes	--	--	-	-	-	-	-	-	-
Unigene0006351	35.6667	21.3333	1.2669	0.7271	0.7967	0.2982	0.5778	0.4258	0.930233	0.433933	-1.10012	0.00831442	0.0410811	yes	--	--	-	-	-	-	-	-	-
Unigene0006359	6	23	0.1216	0.45	0.1926	0.9083	0.8032	0.5684	0.254733	0.759967	1.57695	0.0082442	0.0408079	yes	--	--	-	-	-	-	-	-	-
Unigene0006360	57.6667	162.333	2.238	2.1849	2.3099	4.8155	4.2671	5.3737	2.24427	4.81877	1.10242	9.66345e-07	1.26551e-05	yes	XRCC1	PREDICTED: DNA-repair protein XRCC1 isoform X4 [Daucus carota subsp. sativus] [Daucus carota]	Genetic Information Processing	Replication and repair	ko03410//Base excision repair	K10803	-	-	-
Unigene0006366	94	257.667	1.382	1.8712	1.8018	2.6842	3.8477	4.0572	1.685	3.5297	1.0668	2.26379e-06	2.77945e-05	yes	GAPB	PREDICTED: glyceraldehyde-3-phosphate dehydrogenase B, chloroplastic [Fragaria vesca subsp. vesca] [Fragaria vesca]	Metabolism	Energy metabolism;Global and overview maps	ko01100//Metabolic pathways;ko01200//Carbon metabolism;ko00710//Carbon fixation in photosynthetic organisms	K05298	GO:0009536//plastid	GO:0000166//nucleotide binding;GO:0016903//oxidoreductase activity, acting on the aldehyde or oxo group of donors	GO:0044710//single-organism metabolic process
Unigene0006370	36.6667	13	2.1431	1.4845	1.198	0.2354	0.6154	0.4911	1.60853	0.4473	-1.84643	5.53124e-05	0.00052382	yes	--	At4g21310p-like protein [Arabidopsis halleri]	-	-	-	-	-	-	-
Unigene0006377	17	106.667	0.8034	0.7337	0.4999	4.6847	2.7686	2.4739	0.679	3.30907	2.28494	6.31112e-10	1.26046e-08	yes	--	--	-	-	-	-	-	-	-
Unigene0006378	338.333	141.333	13.713	13.2598	14.4191	3.9658	4.9639	4.3393	13.7973	4.423	-1.64129	1.7826e-22	9.06283e-21	yes	SAUR76	PREDICTED: auxin-responsive protein SAUR72-like [Daucus carota subsp. sativus] [Daucus carota]	-	-	-	-	-	-	-
Unigene0006381	2910.33	9566.33	12.718	14.7959	12.6064	42.08	31.93	27.4477	13.3734	33.8192	1.33847	1.53763e-20	6.96301e-19	yes	ABCC3	PREDICTED: ABC transporter C family member 3-like [Daucus carota subsp. sativus] [Daucus carota]	Environmental Information Processing	Membrane transport	ko02010//ABC transporters	K05666	-	-	-
Unigene0006383	29.3333	16.3333	1.2308	0.9706	1.4164	0.6465	0.4308	0.4495	1.20593	0.508933	-1.2446	0.00269348	0.016076	yes	CXE15	PREDICTED: probable carboxylesterase 15 [Daucus carota subsp. sativus] [Daucus carota]	-	-	-	-	-	-	-
Unigene0006388	25.6667	67	0.98	0.9892	0.6597	2.6668	1.6323	1.0435	0.8763	1.78087	1.02308	0.0102727	0.0486948	yes	--	--	-	-	-	-	-	-	-
Unigene0006410	527.667	288.667	14.0643	11.2628	11.7531	6.4803	5.3322	3.8368	12.3601	5.21643	-1.24455	2.86126e-11	6.62232e-10	yes	--	--	-	-	-	-	-	-	-
Unigene0006431	4.33333	57.3333	0.1207	0.0812	0.0717	1.0623	1.0049	0.752	0.0912	0.939733	3.36515	1.02096e-12	2.69189e-11	yes	--	PREDICTED: uncharacterized protein LOC108211678 isoform X2 [Daucus carota subsp. sativus] [Daucus carota]	-	-	-	-	-	-	-
Unigene0006454	547.333	3805	9.9462	8.4781	8.3792	48.6287	45.9232	48.6997	8.9345	47.7505	2.41806	1.37354e-106	6.11161e-104	yes	UGT91A1	UGTPg33 [Panax ginseng]	-	-	-	-	-	-	-
Unigene0006459	4.33333	36.3333	0.0736	0.2599	0.1748	2.1196	0.7288	0.4012	0.169433	1.0832	2.67651	0.000201268	0.00167308	yes	--	--	-	-	-	-	-	-	-
Unigene0006463	17.3333	7.66667	0.7272	0.8203	0.813	0.1369	0.3685	0.2999	0.786833	0.268433	-1.55149	0.00527327	0.0282773	yes	--	--	-	-	-	-	-	-	-
Unigene0006473	471	12074.7	8.5607	8.6759	8.7668	168.424	170.499	171.921	8.6678	170.281	4.29611	0	0	yes	SLC25A44	PREDICTED: solute carrier family 25 member 44-like [Nicotiana tomentosiformis]	-	-	-	-	GO:0031224//intrinsic component of membrane	-	-
Unigene0006474	51.3333	25.6667	2.5197	3.2094	4.2048	1.0083	1.4472	1.3087	3.3113	1.25473	-1.40002	8.22496e-05	0.000748778	yes	--	hypothetical protein DCAR_002484 [Daucus carota subsp. sativus] [Daucus carota]	-	-	-	-	-	-	-
Unigene0006477	49.3333	23.6667	2.8022	2.3142	1.4122	0.6796	0.7682	0.9924	2.1762	0.8134	-1.41977	0.000171841	0.0014503	yes	--	PREDICTED: transcription factor RBF1-like [Ziziphus jujuba]	-	-	-	-	-	-	-
Unigene0006478	40.3333	13	1.4132	0.9327	1.1299	0.1958	0.3278	0.3388	1.1586	0.287467	-2.01092	9.49549e-07	1.24465e-05	yes	BGAL12	PREDICTED: beta-galactosidase-like [Daucus carota subsp. sativus] [Daucus carota]	-	-	-	-	-	GO:0015925//galactosidase activity	GO:0044238//primary metabolic process
Unigene0006487	207.333	830.333	3.005	2.9629	3.2226	9.375	9.6842	9.1153	3.0635	9.3915	1.61617	1.27217e-33	1.14274e-31	yes	--	BnaA06g37010D [Brassica napus]	-	-	-	-	-	-	-
Unigene0006492	0	46.6667	0	0	0	1.6405	1.7313	1.2212	0.001	1.531	10.5803	4.97383e-18	1.93292e-16	yes	--	--	-	-	-	-	-	-	-
Unigene0006500	344.667	10586.7	15.0446	13.5786	15.0351	311.947	339.328	374.303	14.5528	341.859	4.55404	8.90430769396431e-314	3.65070255232757e-310	yes	CML37	PREDICTED: calcium-binding protein CML38-like [Nelumbo nucifera]	Organismal Systems	Environmental adaptation	ko04626//Plant-pathogen interaction	K13448	-	-	-
Unigene0006505	917.333	20849.3	36.9174	34.9295	38.9472	555.316	651.39	717.399	36.9314	641.368	4.11823	9.14383e-238	1.54367e-234	yes	--	2-nonaprenyl-3-methyl-6-methoxy-1,4-benzoquinol hydroxylase [Theobroma cacao]	-	-	-	-	-	-	-
Unigene0006506	24	172	0.485	1.4687	1.1524	4.917	5.9198	6.1091	1.03537	5.64863	2.44776	2.0715e-14	6.29778e-13	yes	--	BnaC03g50780D [Brassica napus]	-	-	-	-	-	-	-
Unigene0006510	16	95.6667	0.3128	0.302	0.0485	1.4587	0.9257	0.7841	0.2211	1.05617	2.25607	9.2234e-07	1.2112e-05	yes	--	--	-	-	-	-	-	-	-
Unigene0006514	22.3333	86	0.4713	0.4265	0.2316	2.0679	0.574	0.7343	0.376467	1.1254	1.57984	0.00126754	0.00839258	yes	ndhD	NADH dehydrogenase ND 4 subunit, partial (chloroplast) [Nicotiana tomentosiformis]	Metabolism	Energy metabolism;Global and overview maps	ko01100//Metabolic pathways;ko00190//Oxidative phosphorylation	K05575	-	-	-
Unigene0006524	8	31.6667	0.3302	0.2592	0.3487	1.4975	0.727	0.6003	0.3127	0.9416	1.59034	0.00322902	0.0187784	yes	--	--	-	-	-	-	-	-	-
Unigene0006527	5	24.3333	0.3002	0.1347	0.0792	0.5339	0.6609	0.7795	0.171367	0.6581	1.94122	0.000937643	0.006489	yes	--	--	-	-	-	-	-	-	-
Unigene0006538	76.3333	16	1.5266	1.1478	1.0733	0.1995	0.255	0.1578	1.24923	0.2041	-2.61369	4.6319e-14	1.36482e-12	yes	LAC7	PREDICTED: laccase-7-like [Solanum pennellii]	-	-	-	-	GO:0005576//extracellular region	GO:0016682//oxidoreductase activity, acting on diphenols and related substances as donors, oxygen as acceptor	GO:0009808//lignin metabolic process
Unigene0006543	241.667	106.333	22.1051	20.1501	23.8164	5.5543	7.16	9.412	22.0239	7.37543	-1.57827	2.81773e-13	7.79446e-12	yes	--	--	-	-	-	-	-	-	-
Unigene0006544	8	1.66667	0.5299	0.468	0.7082	0.2121	0	0.0516	0.5687	0.0879	-2.69373	0.00550198	0.0293175	yes	--	PREDICTED: 50S ribosomal protein L19-1, chloroplastic-like [Daucus carota subsp. sativus] [Daucus carota]	Genetic Information Processing	Translation	ko03010//Ribosome	K02884	-	-	-
Unigene0006546	1.33333	13.3333	0.1761	0	0.2092	1.6208	1.062	0.2058	0.128433	0.962867	2.90632	0.0062585	0.0325922	yes	--	PREDICTED: cyclin-D2-1-like [Nicotiana tabacum]	-	-	-	-	-	-	-
Unigene0006558	0.666667	8.66667	0.175	0	0	0.4202	0.377	1.0227	0.0583333	0.606633	3.37843	0.00441456	0.024388	yes	--	--	-	-	-	-	-	-	-
Unigene0006576	279.333	94	8.0185	8.5921	9.2837	1.9764	2.3528	2.3314	8.63143	2.2202	-1.95891	3.47638e-26	2.14099e-24	yes	ATL78	PREDICTED: RING-H2 finger protein ATL78-like [Daucus carota subsp. sativus] [Daucus carota]	-	-	-	-	GO:0031224//intrinsic component of membrane	GO:0043169//cation binding	GO:0032446//protein modification by small protein conjugation
Unigene0006580	0.333333	38	0.0908	0	0	2.3994	3.6003	2.4772	0.0302667	2.82563	6.5447	1.07309e-13	3.07659e-12	yes	--	--	-	-	-	-	-	-	-
Unigene0006583	20	2	1.5487	1.4272	1.2798	0.1078	0.232	0	1.41857	0.113267	-3.64664	2.18924e-07	3.17403e-06	yes	SBT2.2	PREDICTED: subtilisin-like protease SBT2.3 [Daucus carota subsp. sativus] [Daucus carota]	-	-	-	-	-	-	-
Unigene0006590	927.667	600	11.2861	9.9569	10.7514	5.5933	4.8242	5.411	10.6648	5.27617	-1.01529	8.75803e-18	3.35135e-16	yes	PUB30	PREDICTED: U-box domain-containing protein 30-like [Daucus carota subsp. sativus] [Daucus carota]	-	-	-	-	-	-	-
Unigene0006595	11	0.666667	2.3847	0.2579	0.2023	0	0	0.1327	0.9483	0.0442333	-4.42214	0.00292409	0.0172497	yes	--	unknow protein [Oryza sativa Japonica Group]	-	-	-	-	-	-	-
Unigene0006596	22	0	2.5592	2.3484	0.2764	0	0	0	1.728	0.001	-10.7549	4.9789e-08	7.89022e-07	yes	--	unknow protein [Oryza sativa Japonica Group]	-	-	-	-	-	-	-
Unigene0006607	3.66667	19.6667	0.2955	0.0994	0.1755	0.9067	0.976	0.4989	0.190133	0.793867	2.06189	0.00210379	0.0130041	yes	GDI1	PREDICTED: rho GDP-dissociation inhibitor 1-like [Daucus carota subsp. sativus] [Daucus carota]	-	-	-	-	GO:0044424//intracellular part	-	GO:0019222//regulation of metabolic process
Unigene0006611	0	41	0	0	0	3.2032	1.6666	1.767	0.001	2.21227	11.1113	3.84393e-14	1.14143e-12	yes	--	--	-	-	-	-	-	-	-
Unigene0006628	25.3333	104.667	1.0764	1.2363	0.6173	4.1885	2.4942	2.7471	0.976667	3.14327	1.68633	8.03218e-07	1.06377e-05	yes	--	PREDICTED: exportin-7-like isoform X3 [Gossypium hirsutum]	-	-	-	-	-	-	-
Unigene0006641	165	519	6.3159	6.2964	8.0123	16.8185	15.7531	16.6757	6.87487	16.4158	1.25568	3.89232e-15	1.25585e-13	yes	EXLB1	PREDICTED: expansin-like B1 [Daucus carota subsp. sativus] [Daucus carota]	-	-	-	-	-	-	GO:0000003//reproduction
Unigene0006645	0	42.6667	0	0	0	1.3112	1.286	1.1913	0.001	1.26283	10.3024	2.22337e-17	8.29774e-16	yes	--	PREDICTED: potassium channel AKT1-like [Erythranthe guttata]	-	-	-	-	-	-	-
Unigene0006649	40.3333	216.333	0.7115	0.6831	0.8452	3.0695	3.0201	3.0556	0.7466	3.0484	2.02964	6.36368e-20	2.76509e-18	yes	--	PREDICTED: probable ADP-ribosylation factor GTPase-activating protein AGD14 isoform X1 [Daucus carota subsp. sativus] [Daucus carota]	-	-	-	-	-	-	-
Unigene0006651	7	28	0.3334	0.2804	0.6601	1.4676	0.9574	1.342	0.424633	1.25567	1.56416	0.00227875	0.0139295	yes	DRIP2	PREDICTED: E3 ubiquitin protein ligase DRIP2-like [Daucus carota subsp. sativus] [Daucus carota]	-	-	-	-	-	-	-
Unigene0006654	35.3333	107.667	0.5977	0.8484	0.6435	1.9883	1.4162	1.4844	0.696533	1.62963	1.22628	1.79793e-05	0.000188451	yes	PEX19-2	PREDICTED: peroxisome biogenesis protein 19-2 [Solanum lycopersicum]	Cellular Processes	Transport and catabolism	ko04146//Peroxisome	K13337	-	-	-
Unigene0006659	5.33333	124.667	0.1668	0.202	0.1981	3.4168	3.3332	3.378	0.188967	3.376	4.15911	2.38801e-30	1.84481e-28	yes	--	--	-	-	-	-	-	-	-
Unigene0006662	55	17.3333	3.2024	1.9063	1.9997	0.7229	0.8135	0.2239	2.36947	0.586767	-2.0137	5.64111e-06	6.49016e-05	yes	--	--	-	-	-	-	-	-	-
Unigene0006669	160.333	80.3333	5.0462	5.8164	5.7624	1.9802	2.2999	2.1052	5.54167	2.12843	-1.38053	2.86256e-11	6.62266e-10	yes	--	PREDICTED: sulfated surface glycoprotein 185-like [Pyrus x bretschneideri]	-	-	-	-	-	-	-
Unigene0006679	72.3333	10644.7	3.9432	3.7527	5.4204	430.649	518.367	513.533	4.3721	487.516	6.80098	0	0	yes	--	--	-	-	-	-	-	-	-
Unigene0006680	1	27.3333	0.0629	0	0.1494	1.8624	1.3004	1.029	0.0707667	1.39727	4.30339	1.97679e-08	3.30131e-07	yes	--	--	-	-	-	-	-	-	-
Unigene0006681	28	312.333	1.348	0.7386	1.3726	9.9257	11.5141	8.0418	1.15307	9.8272	3.0913	1.08164e-31	8.90747e-30	yes	--	PREDICTED: uncharacterized serine-rich protein C215.13 isoform X2 [Citrus sinensis]	-	-	-	-	-	-	-
Unigene0006687	17	4.33333	1.168	0.6386	0.8094	0.1169	0.3354	0.0758	0.872	0.176033	-2.30848	0.000549764	0.00406806	yes	--	--	-	-	-	-	-	-	-
Unigene0006692	271.667	96	12.2283	10.4341	13.8773	2.825	3.0048	3.9614	12.1799	3.26373	-1.89991	5.65946e-20	2.4722e-18	yes	SAUR72	PREDICTED: auxin-responsive protein SAUR71-like [Daucus carota subsp. sativus] [Daucus carota]	Environmental Information Processing	Signal transduction	ko04075//Plant hormone signal transduction	K14488	-	-	-
Unigene0006693	0	18.6667	0	0	0	1.5795	1.8549	0.6989	0.001	1.37777	10.4281	4.90699e-08	7.79133e-07	yes	RpLP2	60S acidic ribosomal protein P2B, partial [Anthurium amnicola]	Genetic Information Processing	Translation	ko03010//Ribosome	K02943	GO:0030529//intracellular ribonucleoprotein complex	-	GO:0034645//cellular macromolecule biosynthetic process
Unigene0006700	66	31	1.7583	1.2424	1.6188	0.5277	0.3787	0.7363	1.53983	0.547567	-1.49167	7.02153e-06	7.93208e-05	yes	--	--	-	-	-	-	-	-	-
Unigene0006701	678.333	378.333	11.9849	11.591	12.5295	5.0836	5.3139	5.0268	12.0351	5.14143	-1.22701	2.60785e-23	1.36826e-21	yes	--	--	-	-	-	-	-	-	-
Unigene0006706	32	8.33333	1.0967	1.3145	1.0585	0.2743	0.3248	0.1068	1.15657	0.2353	-2.29728	1.03669e-06	1.34932e-05	yes	--	--	-	-	-	-	-	-	-
Unigene0006719	1379	5828	32.0415	34.6849	34.0763	101.932	108.418	115.827	33.6009	108.726	1.69412	4.27822e-64	9.19721e-62	yes	--	BnaC05g08810D [Brassica napus]	-	-	-	-	-	-	-
Unigene0006727	167.667	632.667	3.372	2.6755	3.6201	9.0487	10.2376	8.5977	3.22253	9.29467	1.52821	8.39026e-21	3.90269e-19	yes	--	MTD1 family protein [Populus trichocarpa]	-	-	-	-	-	-	-
Unigene0006730	1	9.33333	0.0857	0.173	0	1.2343	0.5167	0.2003	0.0862333	0.650433	2.91508	0.0101284	0.0481498	yes	--	--	-	-	-	-	-	-	-
Unigene0006736	127.667	8	4.4226	4.8579	3.8244	0.3123	0.2241	0.1013	4.3683	0.212567	-4.36108	3.63586e-36	3.58582e-34	yes	CYCU2-1	PREDICTED: cyclin-U2-2-like [Populus euphratica]	-	-	-	-	-	GO:0019900//kinase binding	-
Unigene0006739	1.33333	11.3333	0.1716	0	0	0.3434	0.2957	0.5348	0.0572	0.3913	2.77419	0.00814908	0.0404173	yes	MADS57	PREDICTED: MADS-box transcription factor 23-like isoform X2 [Malus domestica]	-	-	-	-	GO:0043231//intracellular membrane-bounded organelle	GO:0001071//nucleic acid binding transcription factor activity;GO:0005515//protein binding	GO:0010468//regulation of gene expression;GO:0034645//cellular macromolecule biosynthetic process
Unigene0006746	3883.67	2388.33	138.951	140.115	142.671	54.9892	71.5792	72.3659	140.579	66.3114	-1.08405	1.26096e-20	5.7534e-19	yes	SUMO1	PREDICTED: small ubiquitin-related modifier 2-A-like [Daucus carota subsp. sativus] [Daucus carota]	Genetic Information Processing	Translation	ko03013//RNA transport	K12160	-	-	-
Unigene0006750	7.33333	30	0.3527	0.5594	0.2394	1.7339	1.3022	0.6673	0.383833	1.23447	1.68534	0.00246648	0.0149198	yes	--	--	-	-	-	-	-	-	-
Unigene0006754	16.6667	3.66667	1.2747	1.2223	0.8328	0.102	0.1647	0.2979	1.10993	0.1882	-2.56013	7.86155e-05	0.000718086	yes	--	--	-	-	-	-	-	-	-
Unigene0006758	44.6667	204	0.928	0.8856	0.5412	5.2936	1.9479	1.1305	0.784933	2.79067	1.82997	7.80869e-05	0.000714053	yes	--	--	-	-	-	-	-	-	-
Unigene0006759	13.6667	1	0.6714	1.44	1.595	0.1343	0.0723	0	1.23547	0.0688667	-4.16511	4.46871e-06	5.23789e-05	yes	--	DUF1635 domain-containing protein, partial [Cephalotus follicularis]	-	-	-	-	-	-	-
Unigene0006764	3.33333	23.3333	0.4336	0.2918	0	2.1978	0.9339	0.9571	0.2418	1.36293	2.49483	0.000746189	0.00531462	yes	--	--	-	-	-	-	-	-	-
Unigene0006769	26	11.3333	1.0643	1.3129	0.8428	0.2839	0.3396	0.4606	1.07333	0.361367	-1.57056	0.000669407	0.00483129	yes	--	--	-	-	-	-	-	-	-
Unigene0006784	79.3333	47.6667	2.162	2.1087	1.818	0.9332	0.9627	0.9274	2.02957	0.9411	-1.10875	1.87754e-05	0.000196193	yes	Cdca7l	PREDICTED: cell division cycle-associated 7-like protein [Daucus carota subsp. sativus] [Daucus carota]	-	-	-	-	-	-	-
Unigene0006802	7	1.33333	0.8542	0.2587	0.8118	0.2051	0.0736	0	0.641567	0.0929	-2.78785	0.00818753	0.0405729	yes	--	--	-	-	-	-	-	-	-
Unigene0006808	25.3333	1.66667	1.2038	1.8778	1.3	0.1752	0.0471	0	1.46053	0.0741	-4.30088	1.44598e-09	2.76936e-08	yes	--	hypothetical protein A4A49_10971 [Nicotiana attenuata]	-	-	-	-	-	-	-
Unigene0006810	35	264	1.8396	2.2179	1.5783	7.6889	11.8428	13.3372	1.8786	10.9563	2.54403	2.43522e-20	1.08777e-18	yes	psbW	PREDICTED: photosystem II reaction center W protein, chloroplastic-like [Nicotiana sylvestris]	Metabolism	Global and overview maps;Energy metabolism	ko01100//Metabolic pathways;ko00195//Photosynthesis	K02721	-	-	-
Unigene0006823	8.66667	2	0.355	0.9318	0.6748	0.0568	0.0612	0.2213	0.653867	0.1131	-2.5314	0.00708612	0.0361447	yes	--	PREDICTED: zeatin O-glucosyltransferase-like [Erythranthe guttata]	-	-	-	-	-	-	-
Unigene0006824	1.33333	14.6667	0	0.3255	0	1.6774	1.0417	0.1884	0.1085	0.969167	3.15905	0.00836065	0.0412563	yes	--	--	-	-	-	-	-	-	-
Unigene0006832	15.3333	0.333333	1.2056	0.7045	1.206	0	0	0.0494	1.0387	0.0164667	-5.97909	8.67076e-09	1.51828e-07	yes	--	--	-	-	-	-	-	-	-
Unigene0006838	4183.33	19921.3	73.8597	70.9662	77.3591	265.2	265.98	277.792	74.0617	269.657	1.86433	1.03334e-89	3.61664e-87	yes	GAPC2	glyceraldehyde-3-phosphate dehydrogenase, partial [Panax notoginseng]	Metabolism	Global and overview maps;Energy metabolism;Carbohydrate metabolism	ko01100//Metabolic pathways;ko01110//Biosynthesis of secondary metabolites;ko01200//Carbon metabolism;ko01230//Biosynthesis of amino acids;ko00010//Glycolysis / Gluconeogenesis;ko00710//Carbon fixation in photosynthetic organisms	K00134	-	-	-
Unigene0006852	30	18	1.3429	1.7293	1.3202	0.8894	0.5585	0.5772	1.46413	0.675033	-1.11702	0.00566452	0.0300084	yes	--	PREDICTED: CTP synthase-like isoform X1 [Daucus carota subsp. sativus] [Daucus carota]	-	-	-	-	-	-	-
Unigene0006900	93.6667	48	1.5917	1.8433	1.5325	0.8448	0.6784	0.4438	1.65583	0.655667	-1.33652	2.84065e-06	3.43192e-05	yes	--	SAM domain protein [Medicago truncatula]	-	-	-	-	-	-	-
Unigene0006901	13.3333	41.6667	0.528	1.1724	0.5018	1.31	1.956	2.0979	0.734067	1.78797	1.28434	0.00464561	0.025461	yes	PSAEB	photosystem I reaction center subunit IV A [Medicago truncatula]	Metabolism	Energy metabolism;Global and overview maps	ko01100//Metabolic pathways;ko00195//Photosynthesis	K02693	GO:0043234//protein complex	-	GO:0044237//cellular metabolic process
Unigene0006902	61.3333	207.667	1.6112	1.6506	1.3998	3.907	4.1643	4.103	1.55387	4.0581	1.38494	2.41354e-11	5.63838e-10	yes	--	PLATZ transcription factor family protein [Theobroma cacao]	-	-	-	-	-	-	-
Unigene0006917	7	1	1.1006	0.2564	0.5029	0.1355	0.0729	0	0.619967	0.0694667	-3.1578	0.00473679	0.0258817	yes	SBT5.6	PREDICTED: subtilisin-like protease SBT5.6 [Nicotiana tomentosiformis]	-	-	-	-	-	-	-
Unigene0006921	33.3333	165	0.895	0.7644	0.7633	3.0488	2.9854	3.1825	0.807567	3.07223	1.92763	1.60805e-15	5.32604e-14	yes	--	PREDICTED: protein UPSTREAM OF FLC [Solanum tuberosum]	-	-	-	-	-	-	-
Unigene0006925	8.66667	1.33333	1.4697	0.5236	0.3081	0	0.0745	0.2021	0.767133	0.0922	-3.05664	0.00404894	0.0226759	yes	CYP87A3	PREDICTED: cytochrome P450 87A3-like [Daucus carota subsp. sativus] [Daucus carota]	-	-	-	-	-	GO:0016491//oxidoreductase activity;GO:0046906//tetrapyrrole binding;GO:0046914//transition metal ion binding	GO:0044710//single-organism metabolic process
Unigene0006932	917	556.333	22.7936	20.6058	22.7168	10.2456	9.9358	10.5032	22.0387	10.2282	-1.10749	2.11602e-22	1.06635e-20	yes	--	--	-	-	-	-	-	-	-
Unigene0006936	7.33333	26.3333	0.3347	0.929	0.6958	1.6072	2.5952	1.2386	0.653167	1.81367	1.47339	0.00962015	0.0462265	yes	--	--	-	-	-	-	-	-	-
Unigene0006940	5	175.667	0.135	0.1022	0.02	3.7677	1.6862	1.7352	0.0857333	2.39637	4.80485	7.05518e-23	3.645e-21	yes	--	--	-	-	-	-	-	-	-
Unigene0006943	176.667	471.667	1.0659	1.2752	0.7839	3.9992	1.3362	1.1161	1.04167	2.1505	1.04578	0.00600602	0.0315119	yes	GIP	gag-pol polyprotein [Phaseolus vulgaris]	Metabolism	Global and overview maps	ko01100//Metabolic pathways	K02350	-	-	-
Unigene0006948	149.333	75.3333	2.9809	2.531	2.812	1.2911	1.0273	0.9016	2.77463	1.07333	-1.3702	1.13927e-09	2.21146e-08	yes	AGC1-5	PREDICTED: serine/threonine-protein kinase D6PKL2 [Daucus carota subsp. sativus] [Daucus carota]	-	-	-	-	-	-	-
Unigene0006969	1	9.66667	0.1617	0.0816	0	0.8411	0.8357	0.2519	0.0811	0.6429	2.98682	0.0045051	0.0247856	yes	--	--	-	-	-	-	-	-	-
Unigene0006980	285.667	135.333	4.3956	3.573	3.7737	1.3491	1.5863	1.3537	3.9141	1.4297	-1.45297	5.89743e-16	2.00894e-14	yes	SBT1.9	PREDICTED: subtilisin-like protease SBT1.9 [Vitis vinifera]	-	-	-	-	-	GO:0016787//hydrolase activity	-
Unigene0006985	234.667	1560	2.3186	2.3676	2.0041	12.5996	10.8347	10.8312	2.2301	11.4218	2.35661	3.39908e-72	8.78847e-70	yes	At2g24230	PREDICTED: probable LRR receptor-like serine/threonine-protein kinase At2g24230 [Daucus carota subsp. sativus] [Daucus carota]	-	-	-	-	GO:0031224//intrinsic component of membrane	GO:0004713//protein tyrosine kinase activity;GO:0016791//phosphatase activity;GO:0032550//purine ribonucleoside binding	GO:0006468//protein phosphorylation
Unigene0006996	333	1911.67	1.5055	1.4778	1.3806	10.2615	4.9101	4.0504	1.45463	6.40733	2.13907	4.93331e-16	1.68954e-14	yes	SPL15	promoter-binding protein SPL9 [Vitis vinifera]	-	-	-	-	-	-	-
Unigene0007003	3.66667	27.6667	0.1921	0.3393	0	1.5371	0.7446	0.9352	0.177133	1.0723	2.5978	9.84644e-05	0.000877739	yes	--	--	-	-	-	-	-	-	-
Unigene0007007	51.3333	31.3333	3.1594	4.1702	2.4539	1.7506	1.3609	1.5147	3.26117	1.54207	-1.08052	0.00130501	0.00861287	yes	--	--	-	-	-	-	-	-	-
Unigene0007008	13.6667	49.3333	0.2864	0.2891	0.5877	1.563	0.673	0.8723	0.387733	1.0361	1.41803	0.00260952	0.0156612	yes	KAPP	PREDICTED: protein phosphatase 2C 70 isoform X2 [Cucumis melo]	-	-	-	-	GO:0016020//membrane	GO:0004721//phosphoprotein phosphatase activity;GO:0019900//kinase binding;GO:0043169//cation binding	GO:0006464//cellular protein modification process;GO:0006796//phosphate-containing compound metabolic process;GO:0009617//response to bacterium;GO:0009933//meristem structural organization;GO:0010467//gene expression;GO:0050794//regulation of cellular process
Unigene0007015	1.66667	18	0.0854	0.2587	0.1015	0.8888	2.0606	0.8652	0.148533	1.27153	3.09771	0.000193468	0.00161385	yes	--	--	-	-	-	-	-	-	-
Unigene0007016	646.333	289	33.1114	30.2962	40.0458	10.4323	11.9613	12.7623	34.4845	11.7186	-1.55714	5.70522e-24	3.10991e-22	yes	--	Nucleotide-sugar transporter [Corchorus capsularis]	-	-	-	-	-	-	-
Unigene0007021	375.333	204.667	10.2472	8.3651	9.5644	3.2125	4.2514	4.3229	9.39223	3.92893	-1.25733	4.33294e-13	1.18263e-11	yes	ERF034	PREDICTED: ethylene-responsive transcription factor ERF034 [Sesamum indicum]	-	-	-	-	-	-	-
Unigene0007022	2.33333	13.3333	0.2125	0.143	0.1683	0.9637	0.7933	0.5519	0.1746	0.769633	2.14012	0.00438185	0.0242329	yes	--	--	-	-	-	-	-	-	-
Unigene0007027	35.3333	16.6667	1.9078	1.4052	2.5725	0.8253	0.9329	0.3615	1.96183	0.706567	-1.4733	0.00108778	0.0073742	yes	--	DUF3245 family protein [Medicago truncatula]	-	-	-	-	-	-	-
Unigene0007032	126.667	355.333	1.8525	1.6737	1.6774	4.2198	3.5714	3.4215	1.73453	3.73757	1.10755	2.43805e-10	5.09064e-09	yes	At3g04130	PREDICTED: pentatricopeptide repeat-containing protein At3g04130, mitochondrial-like [Daucus carota subsp. sativus] [Daucus carota]	-	-	-	-	-	-	-
Unigene0007051	18.3333	96.3333	0.2724	0.2475	0.2751	1.537	0.7627	0.8808	0.265	1.06017	2.00023	5.29296e-08	8.35792e-07	yes	--	--	-	-	-	-	-	-	-
Unigene0007056	1.33333	13.3333	0	0.182	0.0714	0.9623	0.5179	0.4684	0.0844667	0.649533	2.94295	0.0016662	0.0106076	yes	--	--	-	-	-	-	-	-	-
Unigene0007072	1	13.3333	0.177	0	0	1.3695	0.3558	0.1839	0.059	0.6364	3.43115	0.00398629	0.0223752	yes	--	--	-	-	-	-	-	-	-
Unigene0007082	7	32.3333	0.6753	0.8521	0.3008	2.3646	1.5272	2.6965	0.6094	2.1961	1.84948	0.000350837	0.00274244	yes	--	--	-	-	-	-	-	-	-
Unigene0007092	21.3333	6	3.7627	0.9995	1.882	0.3962	0.2559	0.7715	2.21473	0.474533	-2.22255	0.00089033	0.00620045	yes	FER4	PREDICTED: ferritin-3, chloroplastic [Daucus carota subsp. sativus] [Daucus carota]	-	-	-	-	-	-	-
Unigene0007097	2900.33	7959.67	43.2613	41.4599	44.6655	86.7557	89.4284	95.3928	43.1289	90.5256	1.06967	9.33914e-30	7.00729e-28	yes	MYB73	PREDICTED: transcription factor MYB44 [Daucus carota subsp. sativus] [Daucus carota]	Organismal Systems	Environmental adaptation	ko04626//Plant-pathogen interaction	K09422	-	-	-
Unigene0007103	363	2323.33	7.4049	7.4911	4.011	40.9231	28.9455	24.7564	6.30233	31.5417	2.3233	4.81349e-25	2.80213e-23	yes	Os01g0801600	cystathionine beta-lyase family protein [Medicago truncatula]	-	-	-	-	-	-	-
Unigene0007107	1039	2867.33	11.6119	12.1699	11.1133	26.1252	24.9188	23.038	11.6317	24.694	1.0861	5.13986e-26	3.12194e-24	yes	At4g27290	PREDICTED: G-type lectin S-receptor-like serine/threonine-protein kinase At4g27290 [Daucus carota subsp. sativus] [Daucus carota]	-	-	-	-	-	-	-
Unigene0007109	0	12.6667	0	0	0	0.6569	0.5185	0.5116	0.001	0.562333	9.13528	1.22735e-06	1.5824e-05	yes	PER51	PREDICTED: peroxidase 73-like [Vigna angularis]	Metabolism	Biosynthesis of other secondary metabolites;Global and overview maps	ko01100//Metabolic pathways;ko01110//Biosynthesis of secondary metabolites;ko00940//Phenylpropanoid biosynthesis	K00430	-	GO:0003824//catalytic activity;GO:0043169//cation binding;GO:0046906//tetrapyrrole binding	GO:0006950//response to stress;GO:0044710//single-organism metabolic process
Unigene0007113	5185.67	76480.3	47.5583	47.2492	48.5443	560.819	537.095	522.255	47.7839	540.056	3.49851	1.38989e-290	4.98615e-287	yes	PDC2	PREDICTED: pyruvate decarboxylase 1 [Daucus carota subsp. sativus] [Daucus carota]	Metabolism	Carbohydrate metabolism;Global and overview maps	ko01100//Metabolic pathways;ko01110//Biosynthesis of secondary metabolites;ko00010//Glycolysis / Gluconeogenesis	K01568	-	GO:0016830//carbon-carbon lyase activity;GO:0019842//vitamin binding	-
Unigene0007119	29.6667	9.66667	1.2634	0.6821	0.8027	0.1411	0.2531	0.2976	0.916067	0.2306	-1.99006	5.64093e-05	0.000532856	yes	At4g33920	PREDICTED: probable protein phosphatase 2C 63 [Sesamum indicum]	-	-	-	-	-	-	-
Unigene0007122	0.666667	9	0	0	0.232	0.5472	1.0097	0.6087	0.0773333	0.721867	3.22257	0.00563069	0.029884	yes	--	--	-	-	-	-	-	-	-
Unigene0007130	0.666667	25	0	0	0.2411	3.005	2.2731	0.9487	0.0803667	2.0756	4.69079	5.58067e-07	7.61203e-06	yes	--	--	-	-	-	-	-	-	-
Unigene0007131	56.6667	35	1.433	1.2684	1.2571	0.7058	0.4369	0.7214	1.3195	0.621367	-1.08647	0.000565715	0.00416835	yes	CAF1-7	PREDICTED: probable CCR4-associated factor 1 homolog 6 [Daucus carota subsp. sativus] [Daucus carota]	Genetic Information Processing	Folding, sorting and degradation	ko03018//RNA degradation	K12581	GO:0043231//intracellular membrane-bounded organelle	GO:0000175//3'-5'-exoribonuclease activity	GO:0090501//RNA phosphodiester bond hydrolysis
Unigene0007140	1287	4325.33	21.1863	22.2252	22.1239	54.7007	56.9789	57.1163	21.8451	56.2653	1.36493	1.67388e-46	2.32636e-44	yes	CYP81E8	cytochrome P450 [Panax notoginseng]	-	-	-	-	-	GO:0016705//oxidoreductase activity, acting on paired donors, with incorporation or reduction of molecular oxygen;GO:0046872//metal ion binding	-
Unigene0007142	1322.67	861.333	22.903	22.5164	22.1595	11.0908	11.4257	11.2729	22.5263	11.2631	-1	2.15472e-22	1.0849e-20	yes	PCS1	PREDICTED: aspartic proteinase PCS1 [Daucus carota subsp. sativus] [Daucus carota]	-	-	-	-	-	-	-
Unigene0007150	1.33333	39	0.1539	0.1553	0	2.278	2.2533	2.7569	0.103067	2.4294	4.55895	1.74474e-12	4.51314e-11	yes	--	transmembrane protein [Arabidopsis thaliana]	-	-	-	-	-	-	-
Unigene0007170	16	55	0.2826	0.3566	0.5876	1.508	0.9537	0.6973	0.408933	1.053	1.36457	0.00168674	0.0107217	yes	--	PREDICTED: protein ENHANCED DISEASE RESISTANCE 4-like [Ipomoea nil]	-	-	-	-	-	-	-
Unigene0007187	23.3333	5.66667	0.8074	0.8149	1.8116	0.5385	0.0773	0	1.14463	0.205267	-2.47931	0.00284042	0.0168218	yes	CAD8	PREDICTED: mannitol dehydrogenase-like [Daucus carota subsp. sativus] [Daucus carota]	Metabolism	Global and overview maps;Biosynthesis of other secondary metabolites	ko01100//Metabolic pathways;ko01110//Biosynthesis of secondary metabolites;ko00940//Phenylpropanoid biosynthesis	K00083	-	GO:0016616//oxidoreductase activity, acting on the CH-OH group of donors, NAD or NADP as acceptor;GO:0046914//transition metal ion binding	GO:0009404//toxin metabolic process;GO:0009699//phenylpropanoid biosynthetic process;GO:0014070//response to organic cyclic compound;GO:0046942//carboxylic acid transport;GO:0051707//response to other organism
Unigene0007192	1.66667	29.6667	0	0	0.3052	0.7813	1.2836	1.6411	0.101733	1.23533	3.60204	3.51343e-06	4.18137e-05	yes	--	--	-	-	-	-	-	-	-
Unigene0007204	43	10.6667	2.1501	3.1003	1.6419	0.7375	0.441	0.1595	2.29743	0.446	-2.36491	1.70515e-06	2.14401e-05	yes	--	--	-	-	-	-	-	-	-
Unigene0007206	6	25.6667	0.4056	0.1861	0.0876	1.0035	0.3812	0.8907	0.226433	0.758467	1.744	0.00548113	0.0292363	yes	--	--	-	-	-	-	-	-	-
Unigene0007212	8.33333	42.6667	0.5999	0.3633	0.6414	2.4007	2.5843	1.3087	0.534867	2.0979	1.97169	3.69801e-05	0.000363276	yes	--	Coactivator CBP, KIX domain-containing protein [Cynara cardunculus var. scolymus] [Cynara cardunculus]	-	-	-	-	-	-	-
Unigene0007240	524.667	334	18.5321	17.8794	18.1641	9.0407	8.4625	9.1068	18.1919	8.87	-1.03629	4.89181e-15	1.56514e-13	yes	--	Argininosuccinate lyase [Gossypium arboreum]	-	-	-	-	-	-	-
Unigene0007245	0	8.33333	0	0	0	0.608	0.5818	0.5261	0.001	0.571967	9.15979	8.62634e-05	0.000780491	yes	--	--	-	-	-	-	-	-	-
Unigene0007247	350	1213.67	4.5892	3.8544	4.3586	11.5344	11.6829	10.8339	4.2674	11.3504	1.41131	1.26694e-31	1.03739e-29	yes	VAB	PREDICTED: VAN3-binding protein [Daucus carota subsp. sativus] [Daucus carota]	-	-	-	-	-	-	-
Unigene0007250	12.3333	79	0.2218	0.3483	0.4099	1.7162	1.6988	1.3442	0.326667	1.5864	2.27987	1.86183e-10	3.93038e-09	yes	At1g26850	Methyltransf_29 domain-containing protein [Cephalotus follicularis]	-	-	-	-	-	-	-
Unigene0007253	12.6667	3	0.7652	0.4634	0.8483	0.1225	0.0879	0.159	0.6923	0.123133	-2.49118	0.000430409	0.00328743	yes	At1g54200	PREDICTED: protein BIG GRAIN 1-like A [Vitis vinifera]	-	-	-	-	-	-	-
Unigene0007269	6.66667	1.33333	0.4184	0.6757	0.6958	0	0.2163	0.0652	0.596633	0.0938333	-2.66867	0.00647021	0.0335123	yes	--	Lipase, class 3 [Cynara cardunculus var. scolymus] [Cynara cardunculus]	-	-	-	-	-	-	-
Unigene0007272	2177.33	558.333	91.7274	94.8368	93.942	16.4798	19.8001	18.9477	93.5021	18.4092	-2.34457	1.4125e-99	5.7096e-97	yes	PRUA1	PREDICTED: major allergen Pru ar 1 [Vitis vinifera]	-	-	-	-	-	-	-
Unigene0007279	18	4.66667	0.8832	0.6419	0.4617	0.1131	0.2131	0.0826	0.662267	0.136267	-2.28098	0.000273667	0.00220003	yes	At5g53970	PREDICTED: probable aminotransferase TAT2 [Daucus carota subsp. sativus] [Daucus carota]	Metabolism	Global and overview maps;Metabolism of cofactors and vitamins;Amino acid metabolism;Biosynthesis of other secondary metabolites	ko01100//Metabolic pathways;ko01110//Biosynthesis of secondary metabolites;ko01230//Biosynthesis of amino acids;ko00270//Cysteine and methionine metabolism;ko00400//Phenylalanine, tyrosine and tryptophan biosynthesis;ko00130//Ubiquinone and other terpenoid-quinone biosynthesis;ko00350//Tyrosine metabolism;ko00360//Phenylalanine metabolism;ko00960//Tropane, piperidine and pyridine alkaloid biosynt…	K00815	-	GO:0016769//transferase activity, transferring nitrogenous groups;GO:0043168//anion binding	GO:0008152//metabolic process
Unigene0007286	7	79.3333	0.2592	0.6803	0.1848	3.1533	3.0371	3.7966	0.374767	3.329	3.15102	1.46117e-13	4.13354e-12	yes	--	--	-	-	-	-	-	-	-
Unigene0007324	13	4	0.4553	1.5755	0.6181	0.3644	0.1681	0.1013	0.882967	0.211267	-2.06329	0.00792272	0.039509	yes	At5g08350	PREDICTED: GEM-like protein 4 [Daucus carota subsp. sativus] [Daucus carota]	-	-	-	-	-	-	-
Unigene0007329	14.6667	4	0.9793	0.7688	0.7755	0.479	0	0.0424	0.8412	0.1738	-2.27502	0.00844515	0.0415696	yes	--	--	-	-	-	-	-	-	-
Unigene0007346	0	13	0	0	0	2.052	0.3563	0.1933	0.001	0.8672	9.76022	0.000194885	0.00162496	yes	--	--	-	-	-	-	-	-	-
Unigene0007376	426.333	106.667	11.6263	11.5086	10.551	2.0766	2.1494	2.2548	11.2286	2.16027	-2.3779	4.76358e-47	6.66889e-45	yes	--	PREDICTED: vegetative cell wall protein gp1-like [Brachypodium distachyon]	-	-	-	-	-	-	-
Unigene0007380	1526	3974	12.0054	13.4703	11.2862	28.9411	24.7393	20.1658	12.254	24.6154	1.00631	4.22086e-14	1.24947e-12	yes	XLG1	PREDICTED: extra-large guanine nucleotide-binding protein 1-like [Daucus carota subsp. sativus] [Daucus carota]	-	-	-	-	-	GO:0005488//binding	-
Unigene0007396	51.3333	205.667	6.4109	4.7829	3.7526	13.608	15.8491	17.0832	4.98213	15.5134	1.63868	2.2899e-11	5.36482e-10	yes	--	--	-	-	-	-	-	-	-
Unigene0007399	9.66667	31.6667	1.4914	0.7527	0.5537	2.8349	2.3289	2.0334	0.9326	2.39907	1.36314	0.0049143	0.0266688	yes	--	--	-	-	-	-	-	-	-
Unigene0007412	8	1.66667	0.711	0.5382	1.0557	0.1423	0.2297	0	0.7683	0.124	-2.63133	0.00486288	0.0264498	yes	--	PREDICTED: uncharacterized protein LOC108217350 [Daucus carota subsp. sativus] [Daucus carota]	-	-	-	-	-	-	-
Unigene0007413	27.3333	13.3333	1.7285	4.3618	2.1674	0.6148	1.3237	1.1971	2.75257	1.0452	-1.397	0.00754332	0.0379873	yes	ARCA	PREDICTED: guanine nucleotide-binding protein subunit beta-like protein [Daucus carota subsp. sativus] [Daucus carota]	-	-	-	-	-	-	-
Unigene0007414	1342.67	5019.67	18.1753	17.5485	17.7343	56.3297	49.9993	47.012	17.8194	51.1137	1.52026	3.27335e-48	4.8053e-46	yes	MARD1	PREDICTED: protein MARD1-like [Daucus carota subsp. sativus] [Daucus carota]	-	-	-	-	-	-	-
Unigene0007416	27.3333	258.667	0.6099	0.5209	0.9474	4.5243	4.1225	6.0489	0.692733	4.89857	2.82199	1.86926e-24	1.05293e-22	yes	BG	Peptidase A1 [Corchorus olitorius]	-	-	-	-	-	-	-
Unigene0007424	522.333	3604.33	6.0852	6.3414	5.7178	33.5034	31.9653	30.8458	6.04813	32.1048	2.40823	1.25824e-115	6.44834e-113	yes	RIN4	PREDICTED: RPM1-interacting protein 4-like [Daucus carota subsp. sativus] [Daucus carota]	Organismal Systems	Environmental adaptation	ko04626//Plant-pathogen interaction	K13456	-	-	-
Unigene0007432	17.6667	2.66667	2.1322	2.1522	1.9997	0.3593	0.1934	0.1749	2.0947	0.242533	-3.11049	1.60698e-06	2.02902e-05	yes	--	PREDICTED: phosphoribosylaminoimidazole carboxylase, chloroplastic [Ricinus communis]	-	-	-	-	-	-	-
Unigene0007436	267.667	131	4.5279	3.7859	4.4202	1.794	1.5578	1.4204	4.24467	1.59073	-1.41596	1.04088e-14	3.25056e-13	yes	At2g46620	PREDICTED: AAA-ATPase At2g46620 [Daucus carota subsp. sativus] [Daucus carota]	-	-	-	-	-	GO:0016787//hydrolase activity	-
Unigene0007437	69.3333	44.6667	6.8269	6.6076	7.221	4.1914	3.2228	2.7687	6.88517	3.3943	-1.02038	0.000289778	0.00231078	yes	PAT19	Zinc finger, DHHC-type, palmitoyltransferase [Corchorus olitorius]	-	-	-	-	-	-	-
Unigene0007446	3424	19752.3	37.0557	37.2368	37.5843	171.658	160.588	162.224	37.2923	164.823	2.14397	3.23163e-119	1.74993e-116	yes	CIGR1	PREDICTED: scarecrow-like protein 21 [Daucus carota subsp. sativus] [Daucus carota]	-	-	-	-	-	-	GO:0010468//regulation of gene expression
Unigene0007450	401.667	227	19.0056	18.266	17.8972	8.4197	7.0121	8.4323	18.3896	7.9547	-1.20901	2.1707e-15	7.13201e-14	yes	--	--	-	-	-	-	-	-	-
Unigene0007463	398.333	245	8.0442	6.2211	6.9625	3.7634	3.0384	3.2056	7.07593	3.3358	-1.08489	5.03113e-11	1.13381e-09	yes	--	PREDICTED: G-box-binding factor isoform X1 [Jatropha curcas]	-	-	-	-	-	-	-
Unigene0007474	13611.7	45142	218.083	221.961	240.345	555.295	572.65	596.018	226.796	574.654	1.3413	5.33212e-48	7.76798e-46	yes	HSPRO2	PREDICTED: nematode resistance protein-like HSPRO2 [Daucus carota subsp. sativus] [Daucus carota]	-	-	-	-	-	-	-
Unigene0007487	53.3333	29	1.2442	2.0265	1.5116	0.6789	0.8283	0.5067	1.5941	0.6713	-1.24771	0.00036386	0.00283189	yes	At4g24930	PREDICTED: thylakoid lumenal 17.9 kDa protein, chloroplastic [Populus euphratica]	-	-	-	-	-	-	-
Unigene0007491	16.3333	6.66667	1.352	0.6255	0.9369	0.4508	0.2912	0.1756	0.971467	0.305867	-1.66726	0.00663734	0.0342328	yes	--	--	-	-	-	-	-	-	-
Unigene0007494	151.333	392	5.9561	5.8391	4.5136	12.3008	10.2922	10.0808	5.43627	10.8913	1.00248	2.15303e-08	3.58312e-07	yes	--	--	-	-	-	-	-	-	-
Unigene0007519	547.667	326	9.3513	9.8064	9.6537	5.2058	3.7929	4.1134	9.6038	4.3707	-1.13574	4.91948e-14	1.44669e-12	yes	--	PREDICTED: protein JASON [Nicotiana tomentosiformis]	-	-	-	-	-	-	-
Unigene0007543	99	510.333	3.7196	2.8158	2.8507	10.7553	14.8855	11.8486	3.1287	12.4965	1.99789	1.47094e-24	8.33472e-23	yes	VIT_19s0014g04930	sesquiterpene synthase [Panax ginseng]	Metabolism	Metabolism of terpenoids and polyketides	ko00909//Sesquiterpenoid and triterpenoid biosynthesis	K15803	-	-	-
Unigene0007548	21	69.6667	1.9988	0.5905	0.5791	2.4581	2.982	2.8486	1.05613	2.7629	1.38739	0.00171753	0.0108936	yes	--	--	-	-	-	-	-	-	-
Unigene0007560	24.6667	115.667	0.5337	0.483	0.4154	3.3287	0.8562	0.9606	0.477367	1.71517	1.84518	0.000144485	0.0012404	yes	--	--	-	-	-	-	-	-	-
Unigene0007563	28	116.333	0.4138	0.2258	0.3587	1.2619	0.9634	0.9409	0.332767	1.0554	1.66521	3.74414e-08	6.04189e-07	yes	IP5P8	PREDICTED: type I inositol polyphosphate 5-phosphatase 8 isoform X1 [Ziziphus jujuba]	-	-	-	-	-	-	-
Unigene0007568	128.333	470.667	2.0029	1.6222	1.1968	7.228	3.8128	2.7098	1.6073	4.58353	1.51182	1.14706e-06	1.48456e-05	yes	--	--	-	-	-	-	-	-	-
Unigene0007590	170.667	90	8.5949	10.1297	8.0855	3.181	4.537	3.2514	8.9367	3.65647	-1.28929	7.70931e-09	1.3578e-07	yes	--	--	-	-	-	-	-	-	-
Unigene0007606	20	7	0.8121	0.7416	0.9188	0.3095	0.0333	0.3013	0.824167	0.2147	-1.94061	0.00161434	0.0103382	yes	--	--	-	-	-	-	-	-	-
Unigene0007607	53.3333	162.333	0.7212	0.728	0.7344	2.3604	1.7087	1.0435	0.727867	1.7042	1.22735	5.21242e-05	0.000496247	yes	--	PREDICTED: uncharacterized protein LOC108660690 [Theobroma cacao]	-	-	-	-	-	-	-
Unigene0007608	32.6667	89.6667	0.9848	0.9355	1.101	2.2949	2.1959	1.8504	1.0071	2.11373	1.06959	0.000123297	0.00107473	yes	--	--	-	-	-	-	-	-	-
Unigene0007615	357	139.333	10.04	8.9766	9.9289	2.6105	2.8979	3.1368	9.6485	2.88173	-1.74337	1.41784e-25	8.45092e-24	yes	RPA2A	PREDICTED: replication protein A 32 kDa subunit A isoform X1 [Daucus carota subsp. sativus] [Daucus carota]	Genetic Information Processing	Replication and repair	ko03440//Homologous recombination;ko03420//Nucleotide excision repair;ko03030//DNA replication;ko03430//Mismatch repair	K10739	-	-	GO:0006259//DNA metabolic process
Unigene0007626	53.3333	32.3333	2.6718	4.8259	4.5103	1.9695	0.8481	2.6294	4.00267	1.81567	-1.14046	0.00644262	0.0333948	yes	--	BnaC02g40070D [Brassica napus]	-	-	-	-	-	-	-
Unigene0007629	5	19.3333	0.3295	0.19	0.2236	0.6027	1.0948	0.55	0.2477	0.749167	1.59669	0.00861002	0.0422471	yes	NUDT1	PREDICTED: nudix hydrolase 1 [Nicotiana attenuata]	-	-	-	-	-	GO:0003824//catalytic activity	-
Unigene0007634	15	4.66667	0.8235	1.6624	0.7337	0.2197	0.1182	0.4277	1.0732	0.2552	-2.07222	0.00351698	0.0201548	yes	GRXS10	PREDICTED: monothiol glutaredoxin-S10 [Vitis vinifera]	-	-	-	-	GO:0044424//intracellular part	GO:0015036//disulfide oxidoreductase activity;GO:0043169//cation binding;GO:0051536//iron-sulfur cluster binding	GO:0019725//cellular homeostasis;GO:0044710//single-organism metabolic process
Unigene0007642	15	90.6667	0.6579	1.0514	0.9117	3.2029	4.3452	4.5701	0.873667	4.0394	2.20899	1.01071e-10	2.19499e-09	yes	--	PREDICTED: TBCC domain-containing protein 1 [Daucus carota subsp. sativus] [Daucus carota]	-	-	-	-	-	-	-
Unigene0007659	0	16	0	0	0	0.7634	0.7704	0.7896	0.001	0.774467	9.59706	3.7505e-08	6.05045e-07	yes	--	--	-	-	-	-	-	-	-
Unigene0007662	27.3333	5.33333	1.8417	1.7874	2.6085	0.3968	0.3051	0.2207	2.0792	0.307533	-2.75721	1.3451e-07	2.00538e-06	yes	--	--	-	-	-	-	-	-	-
Unigene0007665	0.666667	1123	0.1417	0	0	55.3868	63.649	74.4457	0.0472333	64.4938	10.4151	1.93437e-190	2.26594e-187	yes	--	hypothetical protein LR48_Vigan11g011900 [Vigna angularis]	-	-	-	-	-	-	-
Unigene0007673	28	6.33333	0.9081	0.545	0.7289	0.0786	0.0423	0.2486	0.727333	0.123167	-2.562	1.60058e-05	0.000169287	yes	--	--	-	-	-	-	-	-	-
Unigene0007680	51	1054.33	0.5793	0.4855	0.7272	10.9441	9.1346	8.0221	0.597333	9.36693	3.97097	6.44014e-94	2.31036e-91	yes	--	tudor/PWWP/MBT superfamily protein [Medicago truncatula]	-	-	-	-	-	-	-
Unigene0007681	7	112.333	0.2001	0.808	0.0594	4.2843	4.5688	4.8332	0.355833	4.5621	3.68042	2.28983e-16	7.99478e-15	yes	--	phytosulfokine precursor protein precursor [Solanum lycopersicum]	-	-	-	-	-	-	-
Unigene0007691	237.667	145.667	4.7598	4.9788	4.7423	2.2734	2.3811	2.1682	4.82697	2.27423	-1.08574	1.80616e-10	3.82129e-09	yes	At4g22030	PREDICTED: probable F-box protein At4g22030 [Daucus carota subsp. sativus] [Daucus carota]	-	-	-	-	-	-	-
Unigene0007698	20.6667	11.3333	1.4385	0.8816	1.0375	0.4523	0.5311	0.4403	1.1192	0.474567	-1.23779	0.00906775	0.0440972	yes	HDR1	PREDICTED: protein HEADING DATE REPRESSOR 1 [Ipomoea nil]	-	-	-	-	-	-	-
Unigene0007710	25.3333	85.6667	0.8435	0.4044	0.4259	1.5527	1.4898	1.3637	0.557933	1.46873	1.39641	3.48687e-05	0.000344718	yes	Os06g0194400	PREDICTED: B3 domain-containing protein At5g42700-like isoform X5 [Nicotiana sylvestris]	-	-	-	-	-	-	-
Unigene0007711	29860.3	87736.7	438.808	452.422	462.08	997.816	1028.94	1019.18	451.103	1015.31	1.1704	3.31781e-41	3.86286e-39	yes	ADH3	PREDICTED: alcohol dehydrogenase 1-like [Daucus carota subsp. sativus] [Daucus carota]	Metabolism	Carbohydrate metabolism;Amino acid metabolism;Global and overview maps;Lipid metabolism	ko01100//Metabolic pathways;ko01110//Biosynthesis of secondary metabolites;ko00010//Glycolysis / Gluconeogenesis;ko00071//Fatty acid degradation;ko00592//alpha-Linolenic acid metabolism;ko00350//Tyrosine metabolism	K18857	GO:0044424//intracellular part	GO:0003824//catalytic activity;GO:0046914//transition metal ion binding	GO:0044710//single-organism metabolic process
Unigene0007723	111	500.667	1.3352	1.0418	0.9337	5.8357	3.4346	2.2944	1.10357	3.8549	1.80452	5.90274e-10	1.18259e-08	yes	--	PREDICTED: uncharacterized protein LOC107769760 [Nicotiana tabacum]	-	-	-	-	-	-	-
Unigene0007725	11.3333	2	0.8191	0.5167	0.4865	0.1229	0.0882	0.0399	0.607433	0.0836667	-2.86	0.000423588	0.00324051	yes	SBTI1.1	PREDICTED: subtilisin-like protease SBT1.1 isoform X2 [Daucus carota subsp. sativus] [Daucus carota]	-	-	-	-	-	GO:0070011//peptidase activity, acting on L-amino acid peptides	GO:0019538//protein metabolic process
Unigene0007736	300	169.333	11.6407	10.0012	11.4412	4.3255	4.2085	5.6952	11.0277	4.74307	-1.21724	1.94229e-11	4.58978e-10	yes	GATA15	PREDICTED: GATA transcription factor 17 [Solanum tuberosum]	-	-	-	-	-	-	-
Unigene0007743	44.6667	28.3333	2.1679	2.1882	3.4767	1.6049	1.4942	0.6756	2.61093	1.25823	-1.05317	0.00872862	0.0427085	yes	--	hypothetical protein CCACVL1_08841 [Corchorus capsularis]	-	-	-	-	-	-	-
Unigene0007754	42	5.66667	0.9192	0.1237	7.9345	0	0.3168	0.5252	2.99247	0.280667	-3.41441	0.00269694	0.0160933	yes	--	senescence-associated protein-like, partial [Pfiesteria piscicida]	-	-	-	-	-	-	-
Unigene0007785	16.3333	3	1.3815	0.7968	1.2504	0	0.17	0.3075	1.1429	0.159167	-2.84409	8.37974e-05	0.000761179	yes	--	--	-	-	-	-	-	-	-
Unigene0007791	79	47.6667	1.5392	1.8193	1.7322	0.8429	0.5409	0.9467	1.6969	0.776833	-1.12722	8.35298e-05	0.000759108	yes	--	PREDICTED: leucine-rich repeat extensin-like protein 4 [Daucus carota subsp. sativus] [Daucus carota]	-	-	-	-	-	-	-
Unigene0007794	45.3333	123.667	3.3906	3.4224	2.9	6.3499	6.5433	7.5021	3.23767	6.79843	1.07025	1.28111e-05	0.000138067	yes	--	--	-	-	-	-	-	-	-
Unigene0007805	917.667	497.333	16.9637	17.1738	14.9479	6.8899	6.8046	6.7992	16.3618	6.83123	-1.26011	6.60754e-27	4.24235e-25	yes	SLC25A44	PREDICTED: solute carrier family 25 member 44-like [Vitis vinifera]	-	-	-	-	GO:0031224//intrinsic component of membrane	-	-
Unigene0007806	13.3333	68	0.2888	0.4505	0.3743	2.1012	1.4928	0.7773	0.3712	1.4571	1.97283	1.08973e-05	0.000118893	yes	N	PREDICTED: TMV resistance protein N-like isoform X1 [Juglans regia]	-	-	-	-	-	-	-
Unigene0007814	2.66667	141	0.1443	0.0485	0.2285	5.235	6.091	5.2459	0.140433	5.52397	5.29775	9.51023e-38	9.92505e-36	yes	CALS10	Callose synthase 10 [Zea mays]	-	-	-	-	-	-	-
Unigene0007824	13.3333	4.33333	1.4112	0.554	1.397	0.3137	0.4053	0.1222	1.12073	0.2804	-1.99888	0.00466795	0.0255664	yes	--	--	-	-	-	-	-	-	-
Unigene0007828	3	16.3333	0.1738	0.3508	0	0.8345	0.7985	0.677	0.174867	0.77	2.1386	0.00400836	0.0224881	yes	--	--	-	-	-	-	-	-	-
Unigene0007829	36	16	2.9419	2.3621	2.3034	0.7492	1.3249	0.573	2.5358	0.882367	-1.52299	0.000266904	0.00215173	yes	--	--	-	-	-	-	-	-	-
Unigene0007836	0	154	0	0	0	11.3733	6.683	6.3483	0.001	8.13487	12.9899	2.67428e-39	2.9294e-37	yes	--	Protein NPC2 [Anthurium amnicola]	-	-	-	-	-	-	-
Unigene0007837	99.6667	58	3.9655	4.1677	4.9049	2.323	2.6063	0.9237	4.34603	1.951	-1.15549	0.0005946	0.00435102	yes	P2A12	PREDICTED: F-box/LRR-repeat protein 3-like [Daucus carota subsp. sativus] [Daucus carota]	-	-	-	-	-	-	-
Unigene0007839	100.667	52.3333	1.9117	2.4021	1.9002	0.9992	1.1092	0.4103	2.07133	0.839567	-1.30284	9.23787e-05	0.000829803	yes	--	PREDICTED: uncharacterized protein LOC108220559 [Daucus carota subsp. sativus] [Daucus carota]	-	-	-	-	-	-	-
Unigene0007843	375.667	166	4.7188	6.3701	6.2762	1.7261	2.1574	1.9848	5.78837	1.9561	-1.56518	1.06845e-17	4.06682e-16	yes	GLOX	PREDICTED: aldehyde oxidase GLOX [Daucus carota subsp. sativus] [Daucus carota]	-	-	-	-	-	-	-
Unigene0007846	25.3333	0	1.2007	0.7743	0.6735	0	0	0	0.882833	0.001	-9.786	6.94415e-13	1.86517e-11	yes	--	--	-	-	-	-	-	-	-
Unigene0007847	673	389.333	17.4583	20.0199	19.7244	7.8836	8.0034	9.3797	19.0675	8.42223	-1.17884	1.16546e-18	4.6912e-17	yes	VQ4	PREDICTED: VQ motif-containing protein 4 [Daucus carota subsp. sativus] [Daucus carota]	-	-	-	-	-	-	-
Unigene0007849	271.667	165	20.2701	17.1837	19.8301	10.1791	8.3322	8.1026	19.0946	8.8713	-1.10595	4.39022e-10	8.92646e-09	yes	--	PREDICTED: uncharacterized PE-PGRS family protein PE_PGRS54 [Daucus carota subsp. sativus] [Daucus carota]	-	-	-	-	-	-	-
Unigene0007852	142.333	90.3333	9.1495	10.7417	9.4043	4.2586	5.2551	4.8028	9.76517	4.77217	-1.033	1.01721e-06	1.32577e-05	yes	--	PREDICTED: uncharacterized F-box/LRR-repeat protein C02F5.7 [Daucus carota subsp. sativus] [Daucus carota]	-	-	-	-	-	-	-
Unigene0007873	27.6667	117	0.4998	0.4468	0.2884	2.1257	1.1687	0.7788	0.411667	1.35773	1.72165	1.20411e-05	0.000130454	yes	GIP	Retrovirus-related Pol polyprotein from transposon TNT 1-94 [Cajanus cajan]	-	-	-	-	-	-	-
Unigene0007874	61.3333	34	2.8661	3.0709	2.619	0.8117	1.1776	1.6489	2.852	1.21273	-1.23371	0.000167934	0.00142067	yes	VQ22	PREDICTED: VQ motif-containing protein 22-like [Daucus carota subsp. sativus] [Daucus carota]	-	-	-	-	-	-	-
Unigene0007880	1	38.3333	0	0.0868	0	1.2622	0.914	0.5138	0.0289333	0.896667	4.95377	3.79132e-10	7.77485e-09	yes	--	--	-	-	-	-	-	-	-
Unigene0007881	164.667	84.3333	2.5443	2.6259	2.2753	0.9724	0.899	1.058	2.48183	0.976467	-1.34576	5.85541e-11	1.30725e-09	yes	PAP22	PREDICTED: purple acid phosphatase 22-like [Daucus carota subsp. sativus] [Daucus carota]	-	-	-	-	-	GO:0003824//catalytic activity;GO:0043169//cation binding	GO:0006796//phosphate-containing compound metabolic process
Unigene0007882	0.666667	16	0	0	0.129	0.6953	0.7953	0.6346	0.043	0.7084	4.04216	1.40187e-05	0.000150123	yes	CYP93A1	PREDICTED: 3,9-dihydroxypterocarpan 6A-monooxygenase-like [Nicotiana tabacum]	Metabolism	Global and overview maps	ko01100//Metabolic pathways	K00512	-	GO:0016491//oxidoreductase activity;GO:0046872//metal ion binding	-
Unigene0007899	105.667	30	1.919	1.7356	1.459	0.3563	0.2381	0.5143	1.70453	0.369567	-2.20547	7.83699e-13	2.09031e-11	yes	SHR	PREDICTED: protein SHORT-ROOT [Daucus carota subsp. sativus] [Daucus carota]	-	-	-	-	-	-	-
Unigene0007901	0	300.333	0	0	0	7.4498	3.4136	4.3773	0.001	5.08023	12.3107	1.23228e-51	1.97575e-49	yes	MRJP2	--	-	-	-	-	-	-	-
Unigene0007909	35.3333	123.667	0.8035	0.6083	0.6291	1.9731	1.6677	1.8496	0.6803	1.83013	1.42771	3.45945e-08	5.61088e-07	yes	--	PREDICTED: disease resistance protein TAO1-like [Daucus carota subsp. sativus] [Daucus carota]	-	-	-	-	-	-	-
Unigene0007921	1.33333	10.6667	0	0.2414	0.0947	0.8932	0.5494	0.621	0.112033	0.687867	2.6182	0.00667362	0.0343983	yes	--	--	-	-	-	-	-	-	-
Unigene0007931	67.6667	193.333	2.4115	1.4334	1.9098	7.0125	3.3011	2.2963	1.91823	4.2033	1.13174	0.00223064	0.0136709	yes	--	--	-	-	-	-	-	-	-
Unigene0007932	862.667	516.333	43.6416	44.25	48.0266	18.3936	20.9922	22.7571	45.3061	20.7143	-1.12908	6.34555e-20	2.7593e-18	yes	--	PREDICTED: classical arabinogalactan protein 1 [Theobroma cacao]	-	-	-	-	-	-	-
Unigene0007939	382.667	76	14.2008	12.524	17.2954	2.4682	1.9773	2.1792	14.6734	2.20823	-2.73224	4.85928e-42	5.76276e-40	yes	--	Glyoxalase_2 domain-containing protein [Cephalotus follicularis]	-	-	-	-	-	-	-
Unigene0007944	1.33333	11.6667	0.1717	0.0578	0	0.8245	0.3452	0.4459	0.0765	0.538533	2.8155	0.00491056	0.0266586	yes	--	Retrovirus-related Pol polyprotein from transposon 297 family [Cajanus cajan]	-	-	-	-	-	-	-
Unigene0007948	30.3333	90	2.467	1.3446	0.8206	5.4888	3.273	2.0757	1.54407	3.6125	1.22626	0.0053177	0.028473	yes	--	--	-	-	-	-	-	-	-
Unigene0007958	60	263.667	0.6114	0.6569	0.6091	4.3486	1.0025	0.9373	0.6258	2.09613	1.74396	0.000265858	0.00214416	yes	--	--	-	-	-	-	-	-	-
Unigene0007961	2	49.6667	0.1301	0.2626	0	3.2793	2.1292	2.4322	0.1309	2.61357	4.31948	1.75265e-13	4.92414e-12	yes	--	--	-	-	-	-	-	-	-
Unigene0008028	1	11.6667	0	0	0.2569	1.2115	0.5589	0.2808	0.0856333	0.683733	2.99719	0.00767897	0.0385351	yes	--	--	-	-	-	-	-	-	-
Unigene0008029	128.667	51.3333	4.1878	4.0861	3.018	1.3854	1.1064	1.0006	3.76397	1.16413	-1.693	4.6902e-11	1.06115e-09	yes	Os11g0706600	PREDICTED: thaumatin-like protein [Daucus carota subsp. sativus] [Daucus carota]	-	-	-	-	-	-	-
Unigene0008030	2725.33	1541.67	215.166	215.23	242.279	92.1693	96.1509	102.015	224.225	96.7784	-1.21219	5.93041e-32	4.94049e-30	yes	--	PREDICTED: non-specific lipid-transfer protein 2-like [Gossypium hirsutum]	-	-	-	-	-	-	-
Unigene0008045	1629	670	20.8637	22.1184	20.8542	7.8254	5.9561	6.3288	21.2788	6.70343	-1.66644	3.88696e-42	4.61921e-40	yes	ERF053	PREDICTED: ethylene-responsive transcription factor ERF053 [Theobroma cacao]	-	-	-	-	-	-	-
Unigene0008046	2.33333	27.3333	0.2108	0.0532	0.1252	1.898	0.7719	0.8212	0.129733	1.1637	3.1651	7.62271e-06	8.54897e-05	yes	--	--	-	-	-	-	-	-	-
Unigene0008056	2399.67	1157	42.221	40.8815	41.7345	14.7926	14.5978	16.6703	41.6123	15.3536	-1.43844	7.8166e-45	1.02202e-42	yes	PUB26	PREDICTED: U-box domain-containing protein 26 [Daucus carota subsp. sativus] [Daucus carota]	-	-	-	-	-	GO:0003824//catalytic activity	GO:0032446//protein modification by small protein conjugation
Unigene0008064	1229	3428.67	10.9987	11.5928	10.0359	26.0118	23.1435	20.9813	10.8758	23.3789	1.10408	1.83716e-22	9.31548e-21	yes	RLK7	PREDICTED: receptor-like protein kinase HAIKU2 [Daucus carota subsp. sativus] [Daucus carota]	-	-	-	-	GO:0031224//intrinsic component of membrane	GO:0004672//protein kinase activity;GO:0032550//purine ribonucleoside binding	GO:0006464//cellular protein modification process;GO:0006796//phosphate-containing compound metabolic process
Unigene0008072	2.66667	18.6667	0.1163	0.2935	0.0691	1.1638	0.6514	0.8157	0.159633	0.876967	2.45776	0.000489686	0.00368381	yes	--	--	-	-	-	-	-	-	-
Unigene0008091	2664.33	7211.33	27.1993	27.6877	26.6526	55.2436	55.9701	58.1189	27.1799	56.4442	1.05429	5.56117e-31	4.42113e-29	yes	HSFA3	PREDICTED: heat stress transcription factor A-2d isoform X1 [Citrus sinensis]	-	-	-	-	-	-	-
Unigene0008112	22	5.66667	1.2275	1.3939	2.9164	0.307	0.3966	0.3586	1.84593	0.354067	-2.38226	5.73468e-05	0.000541034	yes	--	PREDICTED: F-box protein At5g06550 isoform X5 [Theobroma cacao]	-	-	-	-	-	-	-
Unigene0008133	22.3333	81	0.6492	0.6301	0.4746	1.8586	2.1513	0.9727	0.584633	1.66087	1.50633	6.74444e-05	0.000627735	yes	--	--	-	-	-	-	-	-	-
Unigene0008140	66.6667	31.6667	2.6304	3.3874	3.6634	1.1615	1.1721	1.166	3.22707	1.16653	-1.468	1.01001e-06	1.31697e-05	yes	--	--	-	-	-	-	-	-	-
Unigene0008149	132.667	2440.67	3.8015	3.1176	4.2963	51.4262	54.0388	51.6653	3.73847	52.3768	3.80841	1.14886e-173	1.17757e-170	yes	BNM2A	PREDICTED: BURP domain-containing protein BNM2A-like [Juglans regia]	-	-	-	-	-	-	-
Unigene0008152	220	135.667	17.3187	15.9804	18.8956	10.2915	8.5809	5.7909	17.3982	8.2211	-1.08154	1.03006e-06	1.34169e-05	yes	--	PREDICTED: protein NETWORKED 1A-like [Daucus carota subsp. sativus] [Daucus carota]	-	-	-	-	-	-	-
Unigene0008156	35.3333	22.3333	2.7955	2.0049	3.583	1.7663	1.1408	1.089	2.79447	1.33203	-1.06894	0.00775006	0.0388274	yes	--	--	-	-	-	-	-	-	-
Unigene0008157	8.33333	2.33333	0.4659	0.7389	0.5534	0.0533	0.172	0.1555	0.586067	0.126933	-2.20699	0.00922979	0.0447299	yes	--	--	-	-	-	-	-	-	-
Unigene0008166	34	18.3333	2.3791	2.1955	2.8261	1.088	1.2298	0.7414	2.4669	1.01973	-1.27451	0.00112481	0.0075858	yes	WOX4	PREDICTED: WUSCHEL-related homeobox 4-like [Daucus carota subsp. sativus] [Daucus carota]	-	-	-	-	-	-	-
Unigene0008168	73.6667	34	1.7807	1.9999	2.1153	0.8631	0.5618	0.6448	1.9653	0.6899	-1.51029	2.3702e-07	3.41226e-06	yes	--	--	-	-	-	-	-	-	-
Unigene0008171	2	19.3333	0.134	0.1353	0.1592	1.0727	1.3857	0.731	0.142833	1.06313	2.89592	4.40774e-05	0.000426644	yes	--	--	-	-	-	-	-	-	-
Unigene0008173	12	160	0.4682	0.3544	1.5294	5.9482	8.3189	8.5715	0.784	7.61287	3.27951	1.39301e-16	4.9235e-15	yes	SAUR20	PREDICTED: auxin-responsive protein SAUR23 [Theobroma cacao]	Environmental Information Processing	Signal transduction	ko04075//Plant hormone signal transduction	K14488	-	-	-
Unigene0008179	25.6667	72.3333	0.972	1.2951	0.8776	1.7426	2.5123	2.6051	1.04823	2.28667	1.12529	0.000632269	0.00459213	yes	HSP18.2	heat shock protein 1 [Tectona grandis]	Genetic Information Processing	Folding, sorting and degradation	ko04141//Protein processing in endoplasmic reticulum	K13993	-	-	-
Unigene0008180	320.333	839.333	8.6876	6.7666	7.7469	18.0669	15.9122	12.7553	7.7337	15.5781	1.01029	1.7179e-10	3.63858e-09	yes	--	PREDICTED: ankyrin repeat-containing protein At5g02620-like [Daucus carota subsp. sativus] [Daucus carota]	-	-	-	-	-	-	-
Unigene0008194	36	16	2.3155	2.3971	2.0453	1.378	0.4092	0.5088	2.25263	0.765333	-1.55745	0.000935493	0.00647568	yes	--	--	-	-	-	-	-	-	-
Unigene0008195	31.3333	19.6667	1.4116	1.3816	1.4736	0.4793	0.5896	0.9665	1.42227	0.678467	-1.06784	0.00851954	0.0418783	yes	--	--	-	-	-	-	-	-	-
Unigene0008197	63.6667	242.667	0.9885	0.8356	0.6458	2.8975	2.2781	2.1275	0.8233	2.43437	1.56406	2.01524e-11	4.75238e-10	yes	--	PREDICTED: probable rhamnogalacturonate lyase B isoform X1 [Daucus carota subsp. sativus] [Daucus carota]	-	-	-	-	-	-	-
Unigene0008204	1225	3305.67	17.8535	17.5047	16.9253	35.9967	37.184	35.2822	17.4278	36.1543	1.05277	7.48151e-28	5.02847e-26	yes	NYC1	PREDICTED: probable chlorophyll(ide) b reductase NYC1, chloroplastic [Daucus carota subsp. sativus] [Daucus carota]	Metabolism	Global and overview maps;Metabolism of cofactors and vitamins	ko01100//Metabolic pathways;ko01110//Biosynthesis of secondary metabolites;ko00860//Porphyrin and chlorophyll metabolism	K13606	-	-	-
Unigene0008216	7.66667	28.6667	0.5611	0.2265	0.5999	0.988	1.5469	1.3989	0.4625	1.31127	1.50344	0.00322761	0.018772	yes	At3g58610	ketol-acid reductoisomerase, partial [Platanus x hispanica]	Metabolism	Amino acid metabolism;Global and overview maps;Metabolism of cofactors and vitamins	ko01100//Metabolic pathways;ko01110//Biosynthesis of secondary metabolites;ko01230//Biosynthesis of amino acids;ko01210//2-Oxocarboxylic acid metabolism;ko00770//Pantothenate and CoA biosynthesis;ko00290//Valine, leucine and isoleucine biosynthesis	K00053	-	GO:0016614//oxidoreductase activity, acting on CH-OH group of donors;GO:0048037//cofactor binding	GO:0008652//cellular amino acid biosynthetic process;GO:0009081//branched-chain amino acid metabolic process
Unigene0008221	2.33333	14.6667	0.1777	0	0.2815	0.8535	0.5615	0.6924	0.153067	0.702467	2.19827	0.00562915	0.0298786	yes	--	Erythronate-4-phosphate dehydrogenase family protein isoform 1 [Theobroma cacao]	-	-	-	-	-	-	-
Unigene0008223	4	20.6667	0.28	0	0.4657	1.0309	1.0614	0.7417	0.248567	0.944667	1.92617	0.00607721	0.0318185	yes	--	pectinesterase inhibitor-like [Dorcoceras hygrometricum]	-	-	-	-	-	-	-
Unigene0008226	133.667	80.3333	2.5632	2.4	2.1635	1.1877	1.017	1.0904	2.37557	1.09837	-1.11291	2.26863e-07	3.27837e-06	yes	GALT29A	PREDICTED: beta-1,6-galactosyltransferase GALT29A [Daucus carota subsp. sativus] [Daucus carota]	-	-	-	-	GO:0031228//intrinsic component of Golgi membrane	GO:0016757//transferase activity, transferring glycosyl groups	GO:0043412//macromolecule modification
Unigene0008245	251.667	162.333	4.5089	5.3769	4.6219	2.3281	2.6158	2.2663	4.8359	2.4034	-1.00871	8.43709e-09	1.47917e-07	yes	PCS1	PREDICTED: aspartic proteinase PCS1-like [Daucus carota subsp. sativus] [Daucus carota]	-	-	-	-	-	-	-
Unigene0008250	8.33333	2.33333	0.7076	0.3968	1.0273	0.1258	0.1355	0.1838	0.710567	0.148367	-2.2598	0.00907195	0.0441027	yes	--	--	-	-	-	-	-	-	-
Unigene0008267	6.66667	27	0.1207	0.5484	0.6455	0.8214	1.9765	1.2229	0.4382	1.34027	1.61286	0.00845704	0.0416103	yes	--	--	-	-	-	-	-	-	-
Unigene0008268	10.6667	68.3333	0.2098	0.1955	0.1342	1.1368	1.0429	0.5281	0.179833	0.9026	2.32743	7.90253e-08	1.21738e-06	yes	--	CTV.20 [Citrus trifoliata]	-	-	-	-	-	-	-
Unigene0008298	26	3.33333	2.2792	1.7254	1.1281	0.3547	0	0.148	1.7109	0.167567	-3.35195	4.83707e-07	6.67732e-06	yes	--	--	-	-	-	-	-	-	-
Unigene0008299	5.66667	25.3333	0.9306	0.3131	0.0921	2.0482	1.4699	1.2688	0.445267	1.59563	1.84139	0.00383325	0.0216773	yes	--	--	-	-	-	-	-	-	-
Unigene0008310	21.6667	9.66667	1.6352	1.12	1.2488	0.8881	0.2013	0.273	1.33467	0.454133	-1.55529	0.00938276	0.0453296	yes	FSM	PREDICTED: chromatin assembly factor 1 subunit FAS1 isoform X2 [Theobroma cacao]	-	-	-	-	-	-	GO:0006260//DNA replication;GO:0006281//DNA repair;GO:0006310//DNA recombination;GO:0009888//tissue development;GO:0010468//regulation of gene expression;GO:0019219//regulation of nucleobase-containing compound metabolic process;GO:0031497//chromatin assembly;GO:0048731//system development;GO:0051726//regulation of cell cycle
Unigene0008319	705.667	3108.33	4.7019	4.5193	4.778	17.6676	14.9945	14.546	4.6664	15.736	1.75369	1.30324e-54	2.31594e-52	yes	CBP60A	PREDICTED: calmodulin-binding protein 60 A-like [Daucus carota subsp. sativus] [Daucus carota]	-	-	-	-	-	-	-
Unigene0008324	20	63.3333	1.2594	1.9774	1.1636	2.5759	4.6415	3.6522	1.4668	3.6232	1.30459	0.000589981	0.00432274	yes	--	--	-	-	-	-	-	-	-
Unigene0008326	1237.67	4346.33	16.2813	17.7907	14.624	54.005	43.4529	34.5821	16.232	44.0133	1.4391	4.4125e-22	2.18716e-20	yes	N	PREDICTED: TMV resistance protein N-like [Daucus carota subsp. sativus] [Daucus carota]	-	-	-	-	-	-	-
Unigene0008336	15.3333	4.66667	1.4773	0.4971	0.65	0.2628	0.1414	0.2131	0.8748	0.205767	-2.08794	0.00313944	0.0183448	yes	--	PREDICTED: nudix hydrolase 25-like [Daucus carota subsp. sativus] [Daucus carota]	-	-	-	-	-	-	-
Unigene0008342	3.33333	55.3333	0.2693	0.068	0.3999	4.0417	3.2485	1.8361	0.245733	3.0421	3.6299	1.37436e-10	2.94794e-09	yes	--	--	-	-	-	-	-	-	-
Unigene0008352	141	431.667	2.1714	2.4043	2.7334	7.3274	5.1514	4.5575	2.43637	5.67877	1.22085	3.69214e-09	6.76861e-08	yes	--	PREDICTED: F-box/LRR-repeat protein 13 isoform X2 [Solanum lycopersicum]	-	-	-	-	-	-	-
Unigene0008357	4.33333	25	0.17	0.572	0	0.5896	1.2205	1.6335	0.247333	1.14787	2.21443	0.00298543	0.0175628	yes	--	--	-	-	-	-	-	-	-
Unigene0008380	36.3333	97.3333	1.4325	1.4804	0.9724	3.9309	2.057	2.0727	1.2951	2.68687	1.05286	0.00231194	0.0141099	yes	At4g10320	PREDICTED: isoleucine--tRNA ligase, cytoplasmic [Ipomoea nil]	Genetic Information Processing	Translation	ko00970//Aminoacyl-tRNA biosynthesis	K01870	-	-	-
Unigene0008409	202	559.667	1.5572	1.1477	1.2479	3.3185	2.6352	2.4697	1.3176	2.8078	1.09153	6.17173e-10	1.23433e-08	yes	ABCB25	PREDICTED: serine/threonine-protein kinase HT1-like [Daucus carota subsp. sativus] [Daucus carota]	-	-	-	-	-	GO:0016772//transferase activity, transferring phosphorus-containing groups	-
Unigene0008424	43.6667	10	2.7967	2.0164	2.0764	0.3198	0.3872	0.5058	2.2965	0.404267	-2.50606	1.57423e-09	3.00396e-08	yes	--	--	-	-	-	-	-	-	-
Unigene0008427	1241	3389.33	19.7698	21.9255	19.2334	47.6413	40.9789	39.3031	20.3096	42.6411	1.07009	8.44154e-22	4.1378e-20	yes	--	PREDICTED: programmed cell death protein 4 [Vitis vinifera]	-	-	-	-	-	-	-
Unigene0008439	2	28	0.1624	0.0819	0	0.8447	0.9092	1.012	0.0814333	0.921967	3.50102	1.2595e-07	1.88363e-06	yes	INP1	PREDICTED: transcription factor TGA7 [Daucus carota subsp. sativus] [Daucus carota]	-	-	-	-	-	GO:0003677//DNA binding	GO:0010208//pollen wall assembly
Unigene0008467	211.667	136.333	6.2817	6.2884	4.637	3.7034	2.1826	2.6585	5.7357	2.84817	-1.00994	1.22812e-05	0.000132805	yes	--	--	-	-	-	-	-	-	-
Unigene0008472	51.3333	26.6667	3.1335	2.1396	2.1897	0.8851	1.2704	0.8616	2.4876	1.0057	-1.30655	0.000152147	0.00129667	yes	--	PREDICTED: DNA ligase 1 [Nicotiana sylvestris]	-	-	-	-	-	-	-
Unigene0008481	388.333	1012.67	6.3675	5.6964	6.1776	14.3661	12.0152	10.1174	6.0805	12.1662	1.00062	3.81372e-12	9.56329e-11	yes	R1A	Tm-2^2 ToMV resistance protein [Solanum lycopersicum]	-	-	-	-	-	-	-
Unigene0008485	122.333	425.667	1.3887	1.7329	1.0782	4.7696	4.0415	2.5814	1.39993	3.7975	1.43969	4.5035e-09	8.14931e-08	yes	--	PREDICTED: 50S ribosomal protein L25-like [Phoenix dactylifera]	Genetic Information Processing	Translation	ko03010//Ribosome	K02897	GO:0030529//intracellular ribonucleoprotein complex;GO:0043231//intracellular membrane-bounded organelle	-	GO:0010467//gene expression
Unigene0008487	19.6667	1	1.5483	0.9161	0.8245	0.0427	0.092	0	1.0963	0.0449	-4.60978	1.56439e-08	2.65443e-07	yes	--	--	-	-	-	-	-	-	-
Unigene0008493	1266	5248.33	9.5788	10.5365	9.9576	37.3858	30.671	27.5965	10.0243	31.8844	1.66935	2.87408e-42	3.42259e-40	yes	At5g60760	PREDICTED: P-loop NTPase domain-containing protein LPA1 homolog 2-like [Daucus carota subsp. sativus] [Daucus carota]	-	-	-	-	-	-	-
Unigene0008497	12	35	0.5212	0.526	0.7879	1.3651	1.1837	1.4765	0.6117	1.34177	1.13324	0.00635592	0.0330157	yes	--	--	-	-	-	-	-	-	-
Unigene0008503	123.667	504.333	2.6985	2.5409	2.6794	10.2024	7.8595	6.6995	2.6396	8.2538	1.64474	8.69704e-18	3.33047e-16	yes	--	BRCT domain-containing protein [Cynara cardunculus var. scolymus] [Cynara cardunculus]	-	-	-	-	-	-	-
Unigene0008504	1036	2895	22.8662	18.8982	22.0803	42.0406	48.8578	45.9025	21.2816	45.6003	1.09944	1.63217e-22	8.32017e-21	yes	--	Phox/Bem1p [Cynara cardunculus var. scolymus] [Cynara cardunculus]	-	-	-	-	-	-	-
Unigene0008534	39	19.6667	1.2171	1.4982	0.9169	0.4752	0.3325	0.6013	1.21073	0.469667	-1.36617	0.000493072	0.00370637	yes	ML2	PREDICTED: protein MEI2-like 4 isoform X3 [Daucus carota subsp. sativus] [Daucus carota]	-	-	-	-	-	-	-
Unigene0008546	45	26.3333	1.4142	1.6234	0.8564	0.5548	0.6928	0.5401	1.298	0.5959	-1.12315	0.00230272	0.0140596	yes	HLS1	PREDICTED: probable N-acetyltransferase HLS1 [Vitis vinifera]	-	-	-	-	-	GO:0016740//transferase activity	-
Unigene0008559	291	167.333	3.3188	3.2959	3.2812	1.4652	1.5034	1.4013	3.29863	1.45663	-1.17923	1.8148e-13	5.09625e-12	yes	At1g63850	PREDICTED: BTB/POZ domain-containing protein At1g63850 [Nicotiana sylvestris]	-	-	-	-	-	-	GO:0032446//protein modification by small protein conjugation
Unigene0008579	22	3.33333	2.0747	1.9497	0.8499	0.2863	0.3082	0	1.62477	0.198167	-3.03545	2.11228e-05	0.000218495	yes	--	--	-	-	-	-	-	-	-
Unigene0008582	88	48	3.2299	2.9667	2.8009	1.551	0.9461	1.2582	2.99917	1.25177	-1.2606	3.55759e-06	4.22867e-05	yes	--	--	-	-	-	-	-	-	-
Unigene0008587	40.3333	164.333	0.9704	0.8066	0.6329	2.4365	2.8359	2.3718	0.8033	2.54807	1.66539	2.73987e-11	6.35417e-10	yes	--	Zinc finger, PHD-type [Corchorus olitorius]	-	-	-	-	-	-	-
Unigene0008603	1280.67	441.667	146.727	112.834	182.067	41.174	32.1334	41.5006	147.21	38.2693	-1.94361	6.26127e-30	4.77278e-28	yes	--	--	-	-	-	-	-	-	-
Unigene0008607	164	105.667	6.1037	5.3559	4.3723	3.2894	2.3782	2.2223	5.2773	2.62997	-1.00476	1.38927e-05	0.000148912	yes	--	--	-	-	-	-	-	-	-
Unigene0008613	2	105.667	0.0518	0.1046	0	2.3007	1.6734	2.6431	0.0521333	2.20573	5.40291	1.48577e-26	9.36135e-25	yes	--	--	-	-	-	-	-	-	-
Unigene0008630	28	8	1.2984	1.4678	1.9126	0.3741	0.2685	0.3642	1.5596	0.3356	-2.21636	3.46576e-06	4.12891e-05	yes	--	--	-	-	-	-	-	-	-
Unigene0008636	3251.33	11026	22.818	23.8784	21.3161	71.0243	55.6353	50.7492	22.6708	59.1363	1.38321	5.72186e-28	3.87298e-26	yes	GI	PREDICTED: protein GIGANTEA [Daucus carota subsp. sativus] [Daucus carota]	Organismal Systems	Environmental adaptation	ko04712//Circadian rhythm - plant	K12124	GO:0031981//nuclear lumen	-	GO:0000302//response to reactive oxygen species;GO:0006073//cellular glucan metabolic process;GO:0007602//phototransduction;GO:0009266//response to temperature stimulus;GO:0009639//response to red or far red light;GO:0010468//regulation of gene expression;GO:0048511//rhythmic process;GO:0048571//long-day photoperiodism;GO:0048573//photoperiodism, flowering;GO:0048582//positive regulation of post-…
Unigene0008655	1.33333	21.6667	0	0.2144	0	1.4872	0.6861	0.6205	0.0714667	0.931267	3.70385	4.58862e-05	0.000442882	yes	--	--	-	-	-	-	-	-	-
Unigene0008667	2079.33	8979.67	8.9218	9.092	8.9865	34.5247	27.4885	27.31	9.0001	29.7744	1.72606	2.14121e-52	3.52158e-50	yes	At4g24160	PREDICTED: probable 1-acylglycerol-3-phosphate O-acyltransferase [Sesamum indicum]	-	-	-	-	-	GO:0004620//phospholipase activity;GO:0071617//lysophospholipid acyltransferase activity	GO:0006952//defense response;GO:0009404//toxin metabolic process;GO:0010243//response to organonitrogen compound;GO:0014070//response to organic cyclic compound;GO:0055081//anion homeostasis;GO:0055090//acylglycerol homeostasis
Unigene0008675	7	86	0.0996	0.1257	0.0444	1.2259	0.7081	0.6694	0.0899	0.8678	3.27097	4.76323e-13	1.29147e-11	yes	GDPDL7	PREDICTED: glycerophosphodiester phosphodiesterase GDPDL7 isoform X2 [Daucus carota subsp. sativus] [Daucus carota]	-	-	-	-	GO:0005576//extracellular region;GO:0031224//intrinsic component of membrane	GO:0008081//phosphoric diester hydrolase activity	GO:0000904//cell morphogenesis involved in differentiation;GO:0006928//movement of cell or subcellular component;GO:0044238//primary metabolic process;GO:0044710//single-organism metabolic process;GO:0071704//organic substance metabolic process
Unigene0008678	4.33333	19	0.5769	0.5824	0.4112	1.7547	0.8947	2.6071	0.5235	1.75217	1.74288	0.00821341	0.0406766	yes	--	lipase [Medicago truncatula]	-	-	-	-	-	-	-
Unigene0008708	83.3333	51.3333	3.2234	2.9282	3.3611	1.4332	1.4502	1.5905	3.1709	1.4913	-1.08832	1.48094e-05	0.000157796	yes	--	--	-	-	-	-	-	-	-
Unigene0008718	208	615	4.0331	3.2319	2.8161	9.4495	6.8299	6.7521	3.36037	7.67717	1.19196	1.85687e-10	3.92136e-09	yes	--	--	-	-	-	-	-	-	-
Unigene0008726	18.6667	53.3333	1.0303	0.5368	0.3553	1.2236	1.2885	1.7867	0.6408	1.43293	1.16103	0.00556038	0.0295765	yes	--	--	-	-	-	-	-	-	-
Unigene0008746	63.6667	179.333	2.209	2.8378	1.6301	4.8217	4.4983	5.2674	2.22563	4.86247	1.12747	3.38794e-06	4.04713e-05	yes	--	PREDICTED: gamma-glutamylcyclotransferase 2-1-like [Juglans regia]	Metabolism	Metabolism of other amino acids;Global and overview maps	ko01100//Metabolic pathways;ko00480//Glutathione metabolism	K22596	-	-	-
Unigene0008749	57.6667	17.3333	3.51	2.1674	1.7659	0.7271	0.6048	0.4182	2.4811	0.583367	-2.08851	2.28029e-07	3.29298e-06	yes	--	--	-	-	-	-	-	-	-
Unigene0008757	19.3333	2.33333	1.327	1.2229	0.9595	0.0924	0.1988	0.0449	1.1698	0.112033	-3.38426	7.7709e-07	1.03284e-05	yes	--	--	-	-	-	-	-	-	-
Unigene0008767	97	47.3333	2.1481	2.9159	2.5518	0.9485	0.6594	1.2119	2.5386	0.939933	-1.4334	6.56874e-07	8.8341e-06	yes	PER3	PREDICTED: peroxidase 3-like [Sesamum indicum]	Metabolism	Global and overview maps;Biosynthesis of other secondary metabolites	ko01100//Metabolic pathways;ko01110//Biosynthesis of secondary metabolites;ko00940//Phenylpropanoid biosynthesis	K00430	-	-	-
Unigene0008770	8.33333	1.66667	1.444	1.06	0.9356	0.1051	0.4524	0	1.14653	0.185833	-2.6252	0.00449098	0.0247269	yes	--	--	-	-	-	-	-	-	-
Unigene0008800	0	4.66667	0	0	0	0.4936	0.4251	0.4805	0.001	0.4664	8.86542	0.00390427	0.0220009	yes	--	--	-	-	-	-	-	-	-
Unigene0008804	1.33333	13.6667	0.1076	0.3258	0	0.5166	1.6683	1.4249	0.144467	1.20327	3.05815	0.00226861	0.0138779	yes	--	--	-	-	-	-	-	-	-
Unigene0008805	0.666667	14	0.1105	0.1115	0	0.8843	2.1894	0.7747	0.074	1.2828	4.11563	7.72443e-05	0.000707362	yes	--	--	-	-	-	-	-	-	-
Unigene0008828	40.3333	22.3333	1.4794	2.5198	1.9221	0.925	0.8364	0.7564	1.97377	0.839267	-1.23375	0.000955642	0.0065929	yes	NHL3	Late embryogenesis abundant protein, LEA-14 [Cynara cardunculus var. scolymus] [Cynara cardunculus]	-	-	-	-	-	-	-
Unigene0008842	1	8.66667	0.196	0.0989	0	0.3922	0.6755	0.9926	0.0983	0.686767	2.80456	0.00662801	0.0342001	yes	--	Copia protein, partial [Glycine soja]	-	-	-	-	-	-	-
Unigene0008844	7	0.666667	1.0302	0.3466	1.2238	0.0916	0	0.0892	0.866867	0.0602667	-3.84638	0.000833279	0.00584926	yes	--	BnaC09g30100D [Brassica napus]	-	-	-	-	-	-	-
Unigene0008845	0	7	0	0	0	0.6894	0.2474	0.6711	0.001	0.535967	9.066	0.000771647	0.00547353	yes	--	PREDICTED: LRR receptor-like serine/threonine-protein kinase EFR isoform X2 [Vitis vinifera]	-	-	-	-	-	GO:0016301//kinase activity	-
Unigene0008852	3.66667	29	0.2204	0	0.1496	0.6299	0.8137	0.7849	0.123333	0.742833	2.59048	2.58274e-05	0.000261781	yes	--	--	-	-	-	-	-	-	-
Unigene0008862	1.66667	13	0.09	0.2725	0.1069	1.2964	0.6978	0.8413	0.156467	0.945167	2.59471	0.00234927	0.0142966	yes	--	--	-	-	-	-	-	-	-
Unigene0008879	0	8.33333	0	0	0	0.6883	0.4715	0.4264	0.001	0.528733	9.0464	0.000113992	0.00100047	yes	--	--	-	-	-	-	-	-	-
Unigene0008881	12	1.66667	1.2239	0.4118	0.5539	0	0.1506	0.0908	0.729867	0.0804667	-3.18117	0.000475137	0.00358564	yes	--	--	-	-	-	-	-	-	-
Unigene0008913	5.33333	0	0.7475	0.5389	0.5074	0	0	0	0.597933	0.001	-9.22384	0.00041029	0.00315306	yes	--	--	-	-	-	-	-	-	-
Unigene0008922	4.33333	35.6667	0.0669	0.2027	0.1988	1.0983	0.9227	0.8866	0.156133	0.9692	2.63402	5.00595e-07	6.88891e-06	yes	--	--	-	-	-	-	-	-	-
Unigene0008957	43.6667	175.667	1.4747	2.4138	1.6098	4.9124	5.4253	6.6761	1.83277	5.67127	1.62965	6.66438e-10	1.3273e-08	yes	CMD1	PREDICTED: calmodulin-like protein 11 [Daucus carota subsp. sativus] [Daucus carota]	Organismal Systems	Environmental adaptation	ko04626//Plant-pathogen interaction	K13448	-	-	-
Unigene0008969	0.666667	38.6667	0	0.0691	0.0813	1.7533	1.8284	2.8269	0.0501333	2.1362	5.41313	9.18876e-13	2.4339e-11	yes	--	--	-	-	-	-	-	-	-
Unigene0008995	1.66667	11.3333	0.1353	0.2049	0	0.8122	0.5828	0.4744	0.1134	0.623133	2.45812	0.00735082	0.0372335	yes	NUP58	BnaA01g00890D [Brassica napus]	Genetic Information Processing	Translation	ko03013//RNA transport	K14307	-	-	-
Unigene0009028	151	400	1.5242	1.6731	1.3466	3.5224	3.1926	2.5902	1.51463	3.10173	1.03411	1.21972e-08	2.09241e-07	yes	IRE1A	PREDICTED: serine/threonine-protein kinase/endoribonuclease IRE1a [Daucus carota subsp. sativus] [Daucus carota]	Genetic Information Processing	Folding, sorting and degradation	ko04141//Protein processing in endoplasmic reticulum	K08852	-	GO:0016301//kinase activity	GO:0044238//primary metabolic process;GO:0044260//cellular macromolecule metabolic process
Unigene0009032	45.3333	30	1.4738	1.9009	2.6262	0.7536	0.9876	1.2439	2.0003	0.995033	-1.0074	0.00651066	0.0336878	yes	F6'H1	PREDICTED: feruloyl CoA ortho-hydroxylase 2-like [Vitis vinifera]	Metabolism	Global and overview maps;Biosynthesis of other secondary metabolites	ko01110//Biosynthesis of secondary metabolites;ko00940//Phenylpropanoid biosynthesis	K06892	-	GO:0016705//oxidoreductase activity, acting on paired donors, with incorporation or reduction of molecular oxygen;GO:0043169//cation binding	GO:0044710//single-organism metabolic process
Unigene0009038	0	9	0	0	0	0.5373	0.5784	0.7192	0.001	0.611633	9.25652	4.55239e-05	0.000439681	yes	--	--	-	-	-	-	-	-	-
Unigene0009051	17	3.33333	1.6944	0.5701	1.1182	0.1507	0.2163	0.1467	1.12757	0.171233	-2.71918	0.000100403	0.000893492	yes	FAO2	PREDICTED: long-chain-alcohol oxidase FAO1 [Daucus carota subsp. sativus] [Daucus carota]	-	-	-	-	GO:0031224//intrinsic component of membrane;GO:0043227//membrane-bounded organelle	GO:0000166//nucleotide binding;GO:0016899//oxidoreductase activity, acting on the CH-OH group of donors, oxygen as acceptor	GO:0044710//single-organism metabolic process
Unigene0009054	0.666667	10.3333	0	0	0.2105	0.7091	0.458	1.0354	0.0701667	0.734167	3.38725	0.00280579	0.0166451	yes	--	--	-	-	-	-	-	-	-
Unigene0009085	3.66667	19.3333	0.0681	0.1717	0.1617	0.8442	0.2932	0.4507	0.133833	0.529367	1.98383	0.00438706	0.0242547	yes	--	PREDICTED: DELLA protein RGL1-like [Daucus carota subsp. sativus] [Daucus carota]	Environmental Information Processing	Signal transduction	ko04075//Plant hormone signal transduction	K14494	-	-	-
Unigene0009089	10.3333	0	1.077	0.8541	0.5483	0	0	0	0.826467	0.001	-9.69081	2.85367e-06	3.44619e-05	yes	--	--	-	-	-	-	-	-	-
Unigene0009090	21	1.33333	1.1776	1.1887	1.6088	0	0.0507	0.1376	1.32503	0.0627667	-4.39989	6.03641e-09	1.07671e-07	yes	--	--	-	-	-	-	-	-	-
Unigene0009095	13.3333	4	0.6787	1.1417	0.5375	0.3621	0.1462	0.0441	0.785967	0.184133	-2.09372	0.00495389	0.0268405	yes	--	--	-	-	-	-	-	-	-
Unigene0009104	14.3333	4	1.7596	1.1217	1.3202	0.0741	0.7181	0.1443	1.4005	0.312167	-2.16555	0.00565233	0.0299629	yes	AMC4	PREDICTED: metacaspase-4-like [Daucus carota subsp. sativus] [Daucus carota]	-	-	-	-	-	-	GO:0019538//protein metabolic process
Unigene0009132	4.66667	36.6667	0.4217	0	0	1.0608	1.1938	0.4694	0.140567	0.908	2.69144	0.00187763	0.0117606	yes	--	--	-	-	-	-	-	-	-
Unigene0009134	0	35.6667	0	0	0	1.2649	0.8402	0.8122	0.001	0.972433	9.92546	1.33527e-13	3.79245e-12	yes	--	--	-	-	-	-	-	-	-
Unigene0009135	0	6.33333	0	0	0	0.9632	0.8064	0.3125	0.001	0.694033	9.43886	0.00119842	0.00799586	yes	--	--	-	-	-	-	-	-	-
Unigene0009136	0	5.66667	0	0	0	0.5645	0.6945	0.157	0.001	0.472	8.88264	0.00311126	0.0182079	yes	--	--	-	-	-	-	-	-	-
Unigene0009146	28	15.3333	0.6551	1.0821	0.9197	0.429	0.5131	0.1856	0.885633	0.3759	-1.23636	0.00847792	0.0417023	yes	--	Presequence protease, mitochondrial [Anthurium amnicola]	-	-	-	-	-	-	-
Unigene0009157	38.6667	14	2.3025	1.3755	2.1212	0.7522	0.2429	0.5857	1.93307	0.526933	-1.8752	4.06662e-05	0.000395694	yes	PI206	PREDICTED: disease resistance response protein 206-like [Daucus carota subsp. sativus] [Daucus carota]	-	-	-	-	-	-	-
Unigene0009163	542	318	9.1414	8.9543	9.3107	4.4534	4.1912	3.6911	9.13547	4.1119	-1.15167	6.92349e-17	2.50253e-15	yes	IMK3	Pkinase_Tyr domain-containing protein [Cephalotus follicularis]	-	-	-	-	-	GO:0016772//transferase activity, transferring phosphorus-containing groups;GO:0032550//purine ribonucleoside binding	GO:0006464//cellular protein modification process;GO:0006796//phosphate-containing compound metabolic process
Unigene0009180	3	33.3333	0.0586	0.2368	0.2786	1.7834	1.4651	1.5077	0.191333	1.5854	3.05069	6.81614e-08	1.05769e-06	yes	CHS2	Chalcone synthase [Daucus carota subsp. sativus] [Daucus carota]	Metabolism;Organismal Systems	Biosynthesis of other secondary metabolites;Environmental adaptation;Global and overview maps	ko01100//Metabolic pathways;ko01110//Biosynthesis of secondary metabolites;ko04712//Circadian rhythm - plant;ko00941//Flavonoid biosynthesis	K00660	-	-	-
Unigene0009181	9.33333	49.3333	0.3891	0.2856	0.3782	1.7269	1.5237	1.0197	0.350967	1.42343	2.01997	2.29758e-06	2.81792e-05	yes	CHS	PREDICTED: chalcone synthase [Nelumbo nucifera]	Metabolism;Organismal Systems	Global and overview maps;Environmental adaptation;Biosynthesis of other secondary metabolites	ko01100//Metabolic pathways;ko01110//Biosynthesis of secondary metabolites;ko04712//Circadian rhythm - plant;ko00941//Flavonoid biosynthesis	K00660	-	GO:0016747//transferase activity, transferring acyl groups other than amino-acyl groups	GO:0009812//flavonoid metabolic process
Unigene0009185	443.333	199	15.6475	17.466	16.5367	6.0078	5.3741	5.6836	16.5501	5.6885	-1.54072	1.11194e-24	6.35697e-23	yes	--	PREDICTED: non-specific lipid-transfer protein-like protein At2g13820 [Nelumbo nucifera]	-	-	-	-	-	-	-
Unigene0009191	74.3333	47.3333	2.118	1.5105	1.805	1.1608	0.6347	0.843	1.81117	0.8795	-1.04216	0.000575547	0.00423157	yes	--	--	-	-	-	-	-	-	-
Unigene0009194	51	30	1.3948	1.2136	1.2855	0.5966	0.4972	0.6557	1.29797	0.583167	-1.15427	0.000214521	0.00177374	yes	--	Condensin2nSMC domain-containing protein [Cephalotus follicularis]	-	-	-	-	-	-	-
Unigene0009201	23	6.66667	0.7032	0.9875	0.5085	0.2936	0.1054	0.0953	0.733067	0.164767	-2.15352	0.000246216	0.00200479	yes	WUN1	PREDICTED: wound-induced protein 1-like, partial [Nicotiana attenuata]	-	-	-	-	-	-	-
Unigene0009202	2046.33	8754	69.875	64.4034	70.529	212.218	231.315	227.655	68.2691	223.729	1.71245	1.41719e-69	3.41786e-67	yes	WUN1	PREDICTED: wound-induced protein 1-like, partial [Nicotiana attenuata]	-	-	-	-	-	-	-
Unigene0009217	273.333	759.333	6.975	9.4056	7.4997	15.7762	17.7186	17.5482	7.9601	17.0143	1.09589	1.64377e-13	4.63413e-12	yes	--	PREDICTED: EGF domain-specific O-linked N-acetylglucosamine transferase-like [Citrus sinensis]	Metabolism	Global and overview maps;Glycan biosynthesis and metabolism	ko01100//Metabolic pathways;ko00515//Mannose type O-glycan biosyntheis	K18207	-	-	-
Unigene0009219	30	94.6667	1.7731	1.6903	1.1702	3.469	3.819	4.0676	1.54453	3.7852	1.2932	6.53124e-06	7.41616e-05	yes	--	BnaA08g01490D [Brassica napus]	-	-	-	-	-	-	-
Unigene0009245	6	56.3333	0.3308	0.1336	0.1572	1.8534	1.5391	1.1599	0.2072	1.51747	2.87257	6.61084e-10	1.3171e-08	yes	--	--	-	-	-	-	-	-	-
Unigene0009285	10.6667	2.66667	0.7769	1.6991	1.9997	0.2073	0.3347	0.3026	1.4919	0.281533	-2.40577	0.00287744	0.0169972	yes	--	Zinc finger, GRF-type [Corchorus olitorius]	-	-	-	-	-	-	-
Unigene0009295	139.667	79.3333	8.1612	6.6007	8.5763	3.0565	3.9212	3.1792	7.7794	3.38563	-1.20023	1.31992e-07	1.97041e-06	yes	--	Argininosuccinate lyase [Gossypium arboreum]	-	-	-	-	-	-	-
Unigene0009301	0	4.33333	0	0	0	0.3295	0.6208	0.1604	0.001	0.370233	8.53229	0.00754208	0.0379844	yes	CHS3	chalcone synthase 3, partial [Camellia sinensis var. sinensis] [Camellia sinensis]	Organismal Systems;Metabolism	Biosynthesis of other secondary metabolites;Global and overview maps;Environmental adaptation	ko01100//Metabolic pathways;ko01110//Biosynthesis of secondary metabolites;ko04712//Circadian rhythm - plant;ko00941//Flavonoid biosynthesis	K00660	-	-	-
Unigene0009303	2.66667	14.3333	0.1149	0.232	0.1365	0.7358	0.5446	0.7163	0.161133	0.665567	2.04633	0.00328158	0.0190396	yes	CHS-LF2	PREDICTED: chalcone synthase 2 [Nicotiana sylvestris]	Organismal Systems;Metabolism	Biosynthesis of other secondary metabolites;Global and overview maps;Environmental adaptation	ko01100//Metabolic pathways;ko01110//Biosynthesis of secondary metabolites;ko04712//Circadian rhythm - plant;ko00941//Flavonoid biosynthesis	K00660	-	GO:0016747//transferase activity, transferring acyl groups other than amino-acyl groups	GO:0009812//flavonoid metabolic process
Unigene0009310	115.333	63	3.3862	4.2221	4.6535	1.3551	2.0593	1.707	4.08727	1.70713	-1.25956	7.82256e-07	1.03817e-05	yes	--	DUF4228 domain protein [Medicago truncatula]	-	-	-	-	-	-	-
Unigene0009320	48.6667	23.3333	1.0248	1.8567	1.155	0.4417	0.3396	0.6961	1.3455	0.492467	-1.45004	0.000322826	0.00254567	yes	H6H	PREDICTED: hyoscyamine 6-dioxygenase-like [Daucus carota subsp. sativus] [Daucus carota]	-	-	-	-	-	-	-
Unigene0009337	24	7	0.7785	0.8486	0.7398	0.1994	0.1878	0.1456	0.788967	0.1776	-2.15133	1.50737e-05	0.000160254	yes	--	--	-	-	-	-	-	-	-
Unigene0009341	0	21.3333	0	0	0	1.0958	1.2976	1.1734	0.001	1.18893	10.2155	2.83239e-10	5.86495e-09	yes	--	--	-	-	-	-	-	-	-
Unigene0009342	0	26	0	0	0	0.9705	0.8357	0.7558	0.001	0.854	9.73809	8.61974e-11	1.89058e-09	yes	--	--	-	-	-	-	-	-	-
Unigene0009356	4.33333	21.6667	0.3321	0	0.4603	0.886	1.4783	0.6037	0.264133	0.989333	1.90519	0.0103258	0.0488978	yes	--	transferring glycosyl group transferase [Medicago truncatula]	-	-	-	-	-	-	-
Unigene0009357	6	30.3333	0.3363	0.1358	0.1598	1.238	0.956	0.3144	0.210633	0.836133	1.989	0.00208849	0.0129203	yes	--	DUF604 domain-containing protein [Cephalotus follicularis]	-	-	-	-	-	-	-
Unigene0009360	14.3333	2	0.7856	0.9628	0.7999	0.0898	0.1934	0	0.849433	0.0944	-3.16964	3.78308e-05	0.000370617	yes	--	PREDICTED: WD repeat-containing protein 44 [Erythranthe guttata]	-	-	-	-	-	-	-
Unigene0009365	4.66667	20.6667	0.1786	0.3605	0.1061	0.8933	0.6539	0.6956	0.215067	0.7476	1.79748	0.00294216	0.0173377	yes	--	--	-	-	-	-	-	-	-
Unigene0009370	22	61	0.8203	0.7962	0.5622	1.8434	1.4135	1.4257	0.726233	1.56087	1.10384	0.000986185	0.00677105	yes	--	--	-	-	-	-	-	-	-
Unigene0009377	86	38	3.8421	3.9672	4.3018	0.8836	1.0653	2.0988	4.03703	1.34923	-1.58116	2.27703e-06	2.79511e-05	yes	ERF003	PREDICTED: ethylene-responsive transcription factor ERF003 [Daucus carota subsp. sativus] [Daucus carota]	-	-	-	-	-	-	-
Unigene0009378	9.33333	2	0.6886	1.004	0.5454	0.0612	0.1978	0.1192	0.746	0.126067	-2.56499	0.00254944	0.015352	yes	AGAL2	PREDICTED: alpha-galactosidase-like isoform X2 [Citrus sinensis]	Metabolism	Lipid metabolism;Glycan biosynthesis and metabolism;Global and overview maps;Carbohydrate metabolism	ko01100//Metabolic pathways;ko00561//Glycerolipid metabolism;ko00052//Galactose metabolism;ko00600//Sphingolipid metabolism;ko00603//Glycosphingolipid biosynthesis - globo and isoglobo series	K07407	-	GO:0004557//alpha-galactosidase activity	GO:0044238//primary metabolic process
Unigene0009389	4.33333	20.6667	0.0819	0.2479	0.2432	0.6225	0.5643	0.8612	0.191	0.682667	1.83761	0.00358603	0.0204852	yes	--	--	-	-	-	-	-	-	-
Unigene0009401	19	7.33333	1.3627	0.6304	1.4839	0.4999	0.1468	0.3539	1.159	0.333533	-1.79698	0.00392296	0.022091	yes	SPPL2	PREDICTED: signal peptide peptidase-like 5 [Daucus carota subsp. sativus] [Daucus carota]	-	-	-	-	GO:0031090//organelle membrane;GO:0031224//intrinsic component of membrane;GO:0043231//intracellular membrane-bounded organelle	GO:0016787//hydrolase activity	GO:0019538//protein metabolic process
Unigene0009405	11.3333	535.667	0.0965	0.2272	0.2674	7.1669	7.3131	6.5382	0.197033	7.00607	5.15209	2.69861e-96	1.00583e-93	yes	KCS4	PREDICTED: 3-ketoacyl-CoA synthase 17-like [Daucus carota subsp. sativus] [Daucus carota]	Metabolism;Organismal Systems	Global and overview maps;Environmental adaptation;Lipid metabolism	ko01100//Metabolic pathways;ko01110//Biosynthesis of secondary metabolites;ko04626//Plant-pathogen interaction;ko00062//Fatty acid elongation	K15397	-	-	-
Unigene0009410	3	17.6667	0.1572	0.0397	0.1868	1.0382	0.3387	0.3063	0.1279	0.561067	2.13316	0.00953324	0.0458944	yes	--	--	-	-	-	-	-	-	-
Unigene0009414	103.333	54.3333	3.6231	2.5713	3.0935	1.4272	1.073	1.2349	3.09597	1.24503	-1.31421	3.63092e-07	5.09065e-06	yes	CLE25	PREDICTED: CLAVATA3/ESR (CLE)-related protein 25 [Theobroma cacao]	-	-	-	-	-	-	-
Unigene0009416	9	35.3333	0.3021	0.1743	0.1282	1.1054	0.4462	0.3026	0.201533	0.618067	1.61674	0.00721746	0.036681	yes	--	--	-	-	-	-	-	-	-
Unigene0009423	10.6667	1.33333	0.3562	1.0787	0.5642	0	0.1023	0.0925	0.666367	0.0649333	-3.35929	0.000392527	0.0030328	yes	FDM4	PREDICTED: protein INVOLVED IN DE NOVO 2 [Sesamum indicum]	-	-	-	-	-	-	-
Unigene0009425	50.3333	23.3333	1.4751	1.922	0.7965	0.5796	0.3004	0.6269	1.39787	0.5023	-1.47661	0.00049969	0.00375071	yes	--	--	-	-	-	-	-	-	-
Unigene0009436	55.3333	27	1.6065	2.2297	2.0675	0.9108	0.6632	0.6258	1.9679	0.733267	-1.42425	2.02262e-05	0.00021013	yes	PDCB2	PREDICTED: PLASMODESMATA CALLOSE-BINDING PROTEIN 3 [Daucus carota subsp. sativus] [Daucus carota]	-	-	-	-	-	-	-
Unigene0009444	5543	2407.67	109.614	114.45	115.503	36.4661	37.9268	38.5738	113.189	37.6556	-1.5878	4.71809e-65	1.04967e-62	yes	ACO3	PREDICTED: 1-aminocyclopropane-1-carboxylate oxidase homolog [Nicotiana attenuata]	-	-	-	-	-	-	-
Unigene0009448	55.3333	193.667	0.6214	0.7412	0.6173	2.5498	1.1582	1.5843	0.659967	1.7641	1.41847	2.12225e-06	2.62533e-05	yes	--	hypothetical protein DCAR_031924 [Daucus carota subsp. sativus] [Daucus carota]	-	-	-	-	-	-	-
Unigene0009458	351.667	1033	8.3599	7.7459	7.8174	18.271	18.0797	17.619	7.9744	17.9899	1.17374	6.31747e-24	3.43712e-22	yes	HOS3	PREDICTED: elongation of fatty acids protein 3-like [Nelumbo nucifera]	-	-	-	-	-	-	-
Unigene0009466	0	12.6667	0	0	0	0.6816	0.4892	0.5751	0.001	0.581967	9.18479	1.29675e-06	1.6644e-05	yes	--	PREDICTED: DEAD-box ATP-dependent RNA helicase 56-like isoform X2 [Nicotiana sylvestris]	-	-	-	-	-	-	-
Unigene0009467	0	4.66667	0	0	0	0.5285	0.1896	0.5145	0.001	0.410867	8.68253	0.00590793	0.0310956	yes	--	hypothetical protein DCAR_031924 [Daucus carota subsp. sativus] [Daucus carota]	-	-	-	-	-	-	-
Unigene0009468	0	12	0	0	0	1.3731	0.2956	0.3208	0.001	0.663167	9.37323	7.06825e-05	0.000653318	yes	--	--	-	-	-	-	-	-	-
Unigene0009475	0.666667	49.3333	0	0	0.2222	3.4429	3.3839	4.3716	0.0740667	3.7328	5.65529	4.037e-16	1.39255e-14	yes	--	--	-	-	-	-	-	-	-
Unigene0009490	300.667	98.3333	4.7086	3.9101	3.7806	1.1065	1.0113	1.006	4.1331	1.04127	-1.98888	1.4052e-26	8.88296e-25	yes	ZHD6	PREDICTED: zinc-finger homeodomain protein 6 [Daucus carota subsp. sativus] [Daucus carota]	-	-	-	-	-	-	-
Unigene0009503	30.6667	8	1.3105	0.8921	0.7241	0.3415	0.1575	0.095	0.975567	0.198	-2.30074	1.28623e-05	0.000138514	yes	--	--	-	-	-	-	-	-	-
Unigene0009533	0.666667	8	0.1185	0	0	0.6164	0.4083	0.1385	0.0395	0.387733	3.29514	0.00947044	0.0456648	yes	--	--	-	-	-	-	-	-	-
Unigene0009543	236	963.667	3.8308	4.5277	3.8895	12.539	13.131	12.7929	4.08267	12.821	1.65092	4.26852e-36	4.17392e-34	yes	UGT89A2	PREDICTED: UDP-glycosyltransferase 89A2-like [Daucus carota subsp. sativus] [Daucus carota]	-	-	-	-	-	GO:0016740//transferase activity	-
Unigene0009551	63.6667	32	1.129	0.6544	0.4249	0.3758	0.3274	0.1742	0.7361	0.292467	-1.33163	0.00147226	0.00955952	yes	LPPE1	PREDICTED: lipid phosphate phosphatase epsilon 2, chloroplastic [Daucus carota subsp. sativus] [Daucus carota]	Metabolism	Glycan biosynthesis and metabolism	ko00510//N-Glycan biosynthesis	K07252	-	-	-
Unigene0009574	8.66667	34.6667	0.1126	0.3976	0.2674	1.2386	0.3636	0.7454	0.2592	0.782533	1.59409	0.00660168	0.0340918	yes	--	--	-	-	-	-	-	-	-
Unigene0009577	76.3333	11.6667	2.4197	2.8331	2.5678	0.284	0.3335	0.3016	2.60687	0.306367	-3.08899	1.9847e-19	8.36581e-18	yes	SWEET17	PREDICTED: bidirectional sugar transporter SWEET17-like [Daucus carota subsp. sativus] [Daucus carota]	-	-	-	-	-	-	-
Unigene0009579	11.3333	40	0.4764	0.3778	0.3638	1.4978	1.026	0.7953	0.406	1.10637	1.44628	0.000929066	0.0064374	yes	--	--	-	-	-	-	-	-	-
Unigene0009581	2.66667	241.667	0.1269	0.064	0.0754	6.2463	6.1225	6.3029	0.0887667	6.2239	6.13166	2.51405e-64	5.46606e-62	yes	--	--	-	-	-	-	-	-	-
Unigene0009613	89.3333	19	1.5276	1.2678	2.0969	0.2717	0.3363	0.1851	1.63077	0.264367	-2.62494	4.06836e-14	1.20557e-12	yes	NRT2.4	PREDICTED: high-affinity nitrate transporter 2.1-like [Daucus carota subsp. sativus] [Daucus carota]	Metabolism	Energy metabolism	ko00910//Nitrogen metabolism	K02575	-	-	GO:0044763//single-organism cellular process
Unigene0009619	10	53	0.2022	0.3062	0	1.0925	0.8421	0.2626	0.169467	0.7324	2.11163	0.00312377	0.0182663	yes	--	--	-	-	-	-	-	-	-
Unigene0009622	16.6667	106.333	0.3007	0.2361	0.3572	2.2328	1.1082	0.9761	0.298	1.43903	2.27172	1.54221e-08	2.61975e-07	yes	--	--	-	-	-	-	-	-	-
Unigene0009631	1.33333	58.6667	0	0.332	0	3.5539	5.3134	3.0111	0.110667	3.95947	5.16101	8.10001e-16	2.73812e-14	yes	--	PREDICTED: cytochrome P450 734A1-like [Daucus carota subsp. sativus] [Daucus carota]	-	-	-	-	-	-	-
Unigene0009641	144.667	84.3333	1.6203	1.2434	1.4971	0.9556	0.5796	0.4134	1.4536	0.649533	-1.16215	6.0559e-05	0.000568907	yes	SD31	PREDICTED: G-type lectin S-receptor-like serine/threonine-protein kinase SD3-1 [Daucus carota subsp. sativus] [Daucus carota]	-	-	-	-	-	GO:0005488//binding;GO:0016301//kinase activity	GO:0006796//phosphate-containing compound metabolic process
Unigene0009665	0.333333	91	0	0.0443	0	2.9156	3.9326	2.9408	0.0147667	3.263	7.78771	2.62877e-30	2.02535e-28	yes	SQE1	PREDICTED: squalene monooxygenase-like [Daucus carota subsp. sativus] [Daucus carota]	Metabolism	Lipid metabolism;Metabolism of terpenoids and polyketides;Global and overview maps	ko01100//Metabolic pathways;ko01110//Biosynthesis of secondary metabolites;ko00100//Steroid biosynthesis;ko00909//Sesquiterpenoid and triterpenoid biosynthesis	K00511	GO:0031224//intrinsic component of membrane	GO:0000166//nucleotide binding;GO:0016709//oxidoreductase activity, acting on paired donors, with incorporation or reduction of molecular oxygen, NAD(P)H as one donor, and incorporation of one atom of oxygen	GO:0044710//single-organism metabolic process
Unigene0009671	38.3333	15	0.7343	0.8259	1.0218	0.3358	0.2711	0.1635	0.860667	0.2568	-1.74481	2.03527e-05	0.000211329	yes	--	Zinc finger, PHD-type [Corchorus olitorius]	-	-	-	-	-	-	-
Unigene0009682	0.666667	30	0	0	0.1252	1.3497	1.6799	0.8622	0.0417333	1.29727	4.95813	1.58048e-09	3.01289e-08	yes	--	--	-	-	-	-	-	-	-
Unigene0009683	149	463	6.4536	7.4569	6.1029	15.5632	16.3141	16.0432	6.67113	15.9735	1.25968	2.60024e-15	8.47536e-14	yes	--	PREDICTED: early nodulin-like protein 1 [Nelumbo nucifera]	-	-	-	-	-	-	-
Unigene0009689	2	15.6667	0.1608	0.2434	0.0955	0.772	1.1773	1.1273	0.166567	1.02553	2.6222	0.000438659	0.00334288	yes	--	--	-	-	-	-	-	-	-
Unigene0009691	0	6.33333	0	0	0	0.2705	0.5824	0.8778	0.001	0.5769	9.17218	0.00124088	0.00823887	yes	--	PREDICTED: disease resistance protein At4g27190 [Beta vulgaris subsp. vulgaris] [Beta vulgaris]	Organismal Systems	Environmental adaptation	ko04626//Plant-pathogen interaction	K13459	-	-	-
Unigene0009697	34402.7	8144	2224.75	2070.46	2306.75	371.897	382.527	438.814	2200.65	397.746	-2.46801	1.41914e-122	8.14575e-120	yes	--	specific abundant protein 1 [Panax ginseng]	-	-	-	-	GO:0043231//intracellular membrane-bounded organelle	-	-
Unigene0009715	16.3333	5.33333	0.9129	0.5609	0.5658	0.1588	0.1368	0.2165	0.679867	0.1707	-1.99379	0.00074706	0.0053195	yes	ESP1	PREDICTED: separase isoform X1 [Daucus carota subsp. sativus] [Daucus carota]	-	-	-	-	-	-	-
Unigene0009716	0	4	0	0	0	0.4119	0.2661	0.3208	0.001	0.332933	8.37909	0.00654428	0.0338471	yes	--	--	-	-	-	-	-	-	-
Unigene0009717	39	9.66667	1.686	1.9778	2.0029	0.4741	0.3926	0.213	1.8889	0.3599	-2.39188	3.15429e-08	5.13846e-07	yes	GATA15	PREDICTED: GATA transcription factor 15-like [Daucus carota subsp. sativus] [Daucus carota]	-	-	-	-	-	-	-
Unigene0009739	43.3333	22.3333	0.5221	0.9551	0.7752	0.2873	0.3233	0.2796	0.7508	0.296733	-1.33926	0.000375107	0.00291311	yes	--	--	-	-	-	-	-	-	-
Unigene0009743	3	37.6667	0.2211	0.0446	0.1576	1.3098	1.4861	1.275	0.1411	1.35697	3.2656	3.05344e-09	5.65005e-08	yes	--	PREDICTED: pre-mRNA-processing protein 40A [Daucus carota subsp. sativus] [Daucus carota]	Genetic Information Processing	Transcription	ko03040//Spliceosome	K12821	-	-	-
Unigene0009764	3.33333	17.6667	0.2258	0	0.4023	0.7228	1.1184	0.6156	0.209367	0.818933	1.96771	0.00784503	0.0391869	yes	RH52	PREDICTED: DEAD-box ATP-dependent RNA helicase 52C-like [Daucus carota subsp. sativus] [Daucus carota]	-	-	-	-	-	GO:0017111//nucleoside-triphosphatase activity;GO:0032550//purine ribonucleoside binding	-
Unigene0009765	3.66667	25.3333	0.1483	0.1871	0.0881	0.6823	0.9261	0.6931	0.141167	0.767167	2.44214	3.40161e-05	0.000336694	yes	Os11g0599500	PREDICTED: DEAD-box ATP-dependent RNA helicase 52C-like [Daucus carota subsp. sativus] [Daucus carota]	-	-	-	-	-	-	-
Unigene0009773	6.33333	33	0.0936	0.4095	0.1112	1.5985	0.6721	0.2431	0.204767	0.8379	2.0328	0.00784956	0.0392027	yes	MDN1	PREDICTED: midasin isoform X1 [Daucus carota subsp. sativus] [Daucus carota]	Genetic Information Processing	Translation	ko03008//Ribosome biogenesis in eukaryotes	K14572	-	-	-
Unigene0009779	0.666667	9.33333	0	0.1353	0	0.4291	0.6929	0.4177	0.0451	0.513233	3.50842	0.00134973	0.00886522	yes	--	--	-	-	-	-	-	-	-
Unigene0009783	53.3333	15.3333	2.0118	2.6108	2.3411	0.3615	0.6721	0.5118	2.32123	0.515133	-2.17187	3.58981e-09	6.59155e-08	yes	CYP716A12	beta-amyrin 28-oxidase [Centella asiatica]	-	-	-	-	-	GO:0016491//oxidoreductase activity;GO:0046906//tetrapyrrole binding;GO:0046914//transition metal ion binding	GO:0044710//single-organism metabolic process
Unigene0009784	28.3333	13.3333	1.2719	1.1921	1.6727	0.4726	0.9001	0.1416	1.3789	0.504767	-1.44983	0.0075777	0.0381036	yes	CYP716A15	cytochrome P450 monooxygenase CYP716A48 [Olea europaea]	-	-	-	-	-	-	-
Unigene0009789	8	190.667	0.3513	0.0645	0.4173	4.9334	4.375	5.4742	0.2777	4.92753	4.14927	3.8514e-33	3.3854e-31	yes	GSTU17	glutathione S-transferase 1 [Diospyros kaki]	Metabolism	Metabolism of other amino acids	ko00480//Glutathione metabolism	K00799	-	-	-
Unigene0009791	174	973.333	7.5875	6.4145	7.3205	31.9656	29.4654	29.8568	7.1075	30.4293	2.09805	6.94765e-52	1.12335e-49	yes	SRM1	PREDICTED: transcription factor DIVARICATA-like [Gossypium arboreum]	-	-	-	-	GO:0043231//intracellular membrane-bounded organelle	GO:0005488//binding	-
Unigene0009800	15.6667	6.33333	0.3708	0.6124	0.7207	0.1619	0.1742	0.1838	0.567967	0.1733	-1.71253	0.00331975	0.0192048	yes	DSEL	PREDICTED: LOW QUALITY PROTEIN: phospholipase A1-IIgamma-like [Daucus carota subsp. sativus] [Daucus carota]	-	-	-	-	-	GO:0003824//catalytic activity	-
Unigene0009803	0	3.66667	0	0	0	0.2145	0.231	0.1566	0.001	0.2007	7.6489	0.00982843	0.0469844	yes	--	PREDICTED: diphthine methyltransferase homolog isoform X2 [Prunus mume]	-	-	-	-	-	-	-
Unigene0009811	14.3333	62	0.4595	0.4217	1.0918	2.1064	1.9075	2.2783	0.657667	2.0974	1.67317	3.03435e-05	0.000303377	yes	--	PREDICTED: chaperone protein ClpB1 [Erythranthe guttata]	-	-	-	-	-	-	-
Unigene0009826	36.3333	14.3333	0.4947	1.0371	0.6555	0.198	0.1639	0.2965	0.7291	0.219467	-1.73211	0.000139895	0.00120496	yes	PIP2-4	PREDICTED: aquaporin PIP2-2 [Malus domestica]	-	-	-	-	GO:0031224//intrinsic component of membrane	-	GO:0051234//establishment of localization
Unigene0009831	4.66667	21.3333	0.1577	0.1591	0.2809	0.5048	0.6113	0.9213	0.199233	0.679133	1.76924	0.00366134	0.0208466	yes	--	PREDICTED: glutamate receptor 2.8-like [Daucus carota subsp. sativus] [Daucus carota]	-	-	-	-	-	-	-
Unigene0009837	0.333333	7	0	0	0.1333	0.5389	0.6768	0.6995	0.0444333	0.6384	3.84475	0.00175171	0.011071	yes	TL1	thaumatin-like protein [Sarracenia purpurea subsp. venosa] [Sarracenia purpurea]	-	-	-	-	-	-	-
Unigene0009844	5.66667	0.666667	0.8255	0.6943	0.9806	0.1101	0	0.1072	0.833467	0.0724333	-3.5244	0.00146589	0.00952142	yes	4MMP	PREDICTED: metalloendoproteinase 4-MMP [Juglans regia]	-	-	-	-	-	GO:0046914//transition metal ion binding;GO:0070011//peptidase activity, acting on L-amino acid peptides	GO:0019538//protein metabolic process
Unigene0009845	10	2	0.4246	0.6857	1.7149	0.3398	0	0.0662	0.941733	0.135333	-2.7988	0.00675977	0.0347692	yes	1MMP	PREDICTED: metalloendoproteinase 1-MMP-like [Nicotiana attenuata]	-	-	-	-	-	GO:0016787//hydrolase activity	-
Unigene0009853	1	28	0.0352	0	0.0836	1.4086	0.4245	0.5485	0.0396	0.793867	4.32532	7.78458e-07	1.03408e-05	yes	--	--	-	-	-	-	-	-	-
Unigene0009854	1728.33	20228	32.3086	29.882	33.212	269.593	288.786	295.886	31.8009	284.755	3.16258	1.06865e-211	1.49608e-208	yes	--	PREDICTED: uncharacterized serine-rich protein C215.13-like [Cucumis sativus]	-	-	-	-	-	-	-
Unigene0009861	118.667	488.667	3.1473	2.803	4.1472	10.2662	10.0257	11.1475	3.36583	10.4798	1.63858	9.88216e-20	4.23619e-18	yes	MYB4	PREDICTED: myb-related protein Myb4-like [Nicotiana tomentosiformis]	Organismal Systems	Environmental adaptation	ko04626//Plant-pathogen interaction	K09422	-	-	-
Unigene0009871	31.3333	441.667	0.4997	0.4747	0.4889	4.9641	5.7488	5.1415	0.487767	5.2848	3.43759	1.16477e-61	2.36243e-59	yes	At1g73050	PREDICTED: (R)-mandelonitrile lyase-like [Daucus carota subsp. sativus] [Daucus carota]	Metabolism	Metabolism of other amino acids;Global and overview maps	ko01110//Biosynthesis of secondary metabolites;ko00460//Cyanoamino acid metabolism	K08248	-	GO:0000166//nucleotide binding;GO:0016614//oxidoreductase activity, acting on CH-OH group of donors;GO:0016832//aldehyde-lyase activity	GO:0044281//small molecule metabolic process
Unigene0009883	0	5	0	0	0	0.9071	0.4882	0.3311	0.001	0.575467	9.16859	0.00424147	0.0235647	yes	--	hypothetical protein MANES_09G114600 [Manihot esculenta]	-	-	-	-	-	-	-
Unigene0009886	33.6667	125	1.8145	0.9942	2.8945	5.1864	4.377	6.1392	1.90107	5.2342	1.46116	1.58024e-05	0.000167413	yes	--	membrane family protein [Populus trichocarpa]	-	-	-	-	-	-	GO:0044237//cellular metabolic process
Unigene0009893	3.66667	0	0.2229	0.09	0.2118	0	0	0	0.1749	0.001	-7.45039	0.0053062	0.0284327	yes	NHX2	PREDICTED: sodium/hydrogen exchanger 1 [Prunus mume]	-	-	-	-	GO:0031224//intrinsic component of membrane	GO:0005451//monovalent cation:proton antiporter activity	GO:0006814//sodium ion transport;GO:0006970//response to osmotic stress;GO:0015992//proton transport;GO:0044763//single-organism cellular process;GO:0055065//metal ion homeostasis;GO:0055067//monovalent inorganic cation homeostasis
Unigene0009906	0	20	0	0	0	0.9923	1.0255	0.425	0.001	0.814267	9.66936	1.3374e-08	2.28332e-07	yes	Mp20	Muscle-specific protein 20, partial [Anthurium amnicola]	-	-	-	-	-	-	-
Unigene0009928	85.3333	275.667	2.1899	2.3346	2.1338	4.9823	5.1513	6.3454	2.21943	5.493	1.3074	3.23273e-11	7.44306e-10	yes	At4g17486	PREDICTED: deSI-like protein At4g17486 [Daucus carota subsp. sativus] [Daucus carota]	-	-	-	-	-	-	-
Unigene0009933	0	6	0	0	0	0.2079	0.2984	0.1349	0.001	0.213733	7.73967	0.0011625	0.0078028	yes	--	PREDICTED: DEAD-box ATP-dependent RNA helicase 31-like [Daucus carota subsp. sativus] [Daucus carota]	-	-	-	-	-	-	-
Unigene0009936	32.6667	17.3333	1.265	1.0353	1.2591	0.5199	0.324	0.586	1.18647	0.476633	-1.31572	0.000924848	0.00641282	yes	EXPA1	expansin 2 [Dimocarpus longan]	-	-	-	-	GO:0030312//external encapsulating structure	-	GO:0071555//cell wall organization
Unigene0009946	8.66667	1.33333	0.7531	0.9882	0.2684	0.0603	0.1298	0.0587	0.6699	0.0829333	-3.01392	0.00165577	0.0105564	yes	PCS1	PREDICTED: aspartic proteinase PCS1-like [Daucus carota subsp. sativus] [Daucus carota]	-	-	-	-	-	GO:0016787//hydrolase activity	GO:0019538//protein metabolic process
Unigene0009962	0	11	0	0	0	0.4287	0.2637	1.3115	0.001	0.667967	9.38363	0.000101483	0.00090139	yes	SBT1.7	PREDICTED: subtilisin-like protease SBT1.7 [Malus domestica]	-	-	-	-	-	-	-
Unigene0009981	34	6.33333	1.0673	0.404	6.3393	0.3737	0.1149	0.5197	2.60353	0.3361	-2.95351	0.00078755	0.00556706	yes	--	hypothetical protein VOLCADRAFT_64350 [Volvox carteri f. nagariensis]	-	-	-	-	-	-	-
Unigene0009997	48	24	1.3563	0.808	1.2414	0.694	0.3257	0.2772	1.13523	0.4323	-1.39288	0.000866697	0.00606086	yes	--	Endoribonuclease Dicer -like protein [Gossypium arboreum]	-	-	-	-	-	-	-
Unigene0010021	11.6667	2.66667	0.7061	0.5031	0.296	0.0997	0.0716	0.0971	0.501733	0.0894667	-2.4875	0.00149528	0.00967724	yes	ABCG12	PREDICTED: ABC transporter G family member 15-like [Daucus carota subsp. sativus] [Daucus carota]	-	-	-	-	-	-	-
Unigene0010034	10.3333	2.33333	1.1084	1.6273	0.4788	0.1613	0.3472	0.0785	1.0715	0.195667	-2.45316	0.00501787	0.0271231	yes	--	--	-	-	-	-	-	-	-
Unigene0010036	17	54.3333	0.6242	1.0178	0.9696	1.9598	1.8201	2.5437	0.870533	2.10787	1.27581	0.000488998	0.00368008	yes	--	--	-	-	-	-	-	-	-
Unigene0010043	0	17.6667	0	0	0	1.3472	0.8287	0.4215	0.001	0.8658	9.75789	2.16956e-07	3.14709e-06	yes	--	--	-	-	-	-	-	-	-
Unigene0010054	682.667	290	11.3848	10.6639	11.5581	3.7635	3.6515	3.519	11.2023	3.64467	-1.61993	1.63851e-35	1.56488e-33	yes	CYP86A1	PREDICTED: cytochrome P450 86A1 isoform X1 [Daucus carota subsp. sativus] [Daucus carota]	Metabolism	Lipid metabolism	ko00071//Fatty acid degradation;ko00073//Cutin, suberine and wax biosynthesis	K15401	-	-	-
Unigene0010062	58.6667	153.333	3.6647	3.155	3.201	5.3052	8.543	6.424	3.34023	6.7574	1.01652	6.70785e-05	0.000624431	yes	--	PREDICTED: hyphally-regulated protein-like [Pyrus x bretschneideri]	-	-	-	-	-	-	-
Unigene0010065	141	51	11.2099	8.6443	11.4969	2.2847	3.2392	3.1463	10.4504	2.89007	-1.85438	1.62193e-13	4.57706e-12	yes	--	--	-	-	-	-	-	-	-
Unigene0010066	86.3333	51	5.222	7.0279	6.9478	2.0061	3.3592	3.309	6.39923	2.89143	-1.14611	7.06164e-05	0.000653022	yes	--	--	-	-	-	-	-	-	-
Unigene0010090	1129.33	3172	12.0968	13.6624	12.4456	27.023	26.8119	28.4646	12.7349	27.4332	1.10713	4.97466e-28	3.38318e-26	yes	NBP35	PREDICTED: cytosolic Fe-S cluster assembly factor NBP35-like [Daucus carota subsp. sativus] [Daucus carota]	-	-	-	-	-	-	-
Unigene0010103	7.66667	0.333333	1.1589	0.18	0.8472	0	0.0768	0	0.7287	0.0256	-4.83111	0.0012172	0.00810135	yes	--	--	-	-	-	-	-	-	-
Unigene0010108	72.6667	34.3333	2.5348	2.4576	2.7338	0.8008	1.0632	0.9355	2.5754	0.933167	-1.46459	2.22578e-07	3.21889e-06	yes	PAR2	PREDICTED: transcription factor PAR1 [Daucus carota subsp. sativus] [Daucus carota]	-	-	-	-	-	-	-
Unigene0010109	73	7.33333	1.3072	1.5427	1.8634	0.0644	0.2079	0.094	1.5711	0.1221	-3.68564	8.78618e-19	3.55654e-17	yes	KAO1	PREDICTED: ent-kaurenoic acid oxidase 1-like [Daucus carota subsp. sativus] [Daucus carota]	Metabolism	Metabolism of terpenoids and polyketides;Global and overview maps	ko01100//Metabolic pathways;ko01110//Biosynthesis of secondary metabolites;ko00904//Diterpenoid biosynthesis	K04123	-	GO:0016491//oxidoreductase activity;GO:0046906//tetrapyrrole binding;GO:0046914//transition metal ion binding	GO:0044710//single-organism metabolic process
Unigene0010121	129	84.6667	3.5693	3.8847	5.4568	2.1115	2.059	2.2247	4.3036	2.13173	-1.01352	2.37414e-05	0.000243129	yes	--	Thiol-disulfide oxidoreductase DCC [Theobroma cacao]	-	-	-	-	-	-	-
Unigene0010138	37	101.333	1.5535	1.2792	2.0397	3.0428	3.5925	3.4717	1.62413	3.369	1.05265	0.000132272	0.00114566	yes	--	--	-	-	-	-	-	-	-
Unigene0010140	3.66667	0	0.2693	0.1359	0.3999	0	0	0	0.268367	0.001	-8.06806	0.00565063	0.0299629	yes	--	--	-	-	-	-	-	-	-
Unigene0010144	5.66667	27.3333	0.3138	0.3801	0.4473	1.2054	1.2976	1.6624	0.3804	1.38847	1.8679	0.000283867	0.00226932	yes	--	Glycosyl transferase, family 14 [Cynara cardunculus var. scolymus] [Cynara cardunculus]	-	-	-	-	-	-	-
Unigene0010157	80.3333	36	2.1168	2.0312	2.5767	0.9412	0.6529	0.6923	2.24157	0.762133	-1.55639	7.29328e-08	1.12868e-06	yes	--	NC domain-containing family protein [Populus trichocarpa]	-	-	-	-	-	-	-
Unigene0010161	205.333	684.333	4.3962	5.7142	3.227	10.6217	12.3806	11.6322	4.4458	11.5448	1.37673	2.72866e-13	7.55171e-12	yes	RSS3	Serine/threonine-protein kinase WNK-related isoform 1 [Theobroma cacao]	-	-	-	-	-	-	-
Unigene0010163	0.666667	7.66667	0	0.1328	0	0.3686	0.6801	0.205	0.0442667	0.4179	3.23887	0.00783096	0.0391302	yes	ANX1	PREDICTED: receptor-like protein kinase ANXUR1 [Daucus carota subsp. sativus] [Daucus carota]	-	-	-	-	-	-	-
Unigene0010171	1.33333	11.3333	0.1393	0.1406	0	0.2786	1.1997	0.4882	0.0933	0.6555	2.81265	0.00887049	0.0433141	yes	--	--	-	-	-	-	-	-	-
Unigene0010176	1841	879.667	25.3377	26.7375	27.3307	9.3044	10.2025	9.5746	26.4686	9.69383	-1.44914	2.92357e-44	3.7126e-42	yes	At4g28100	PREDICTED: uncharacterized GPI-anchored protein At4g28100 [Daucus carota subsp. sativus] [Daucus carota]	-	-	-	-	GO:0031225//anchored component of membrane	-	-
Unigene0010190	10	38.6667	0.7338	0.2469	1.0169	1.8107	2.4759	1.5244	0.665867	1.937	1.54052	0.00176059	0.0111149	yes	--	--	-	-	-	-	-	-	-
Unigene0010196	38.3333	22	0.9569	0.6338	2.2024	0.6222	0.5152	0.4659	1.26437	0.534433	-1.24233	0.00982956	0.0469859	yes	PER52	PREDICTED: peroxidase P7-like [Daucus carota subsp. sativus] [Daucus carota]	Metabolism	Global and overview maps;Biosynthesis of other secondary metabolites	ko01100//Metabolic pathways;ko01110//Biosynthesis of secondary metabolites;ko00940//Phenylpropanoid biosynthesis	K00430	-	-	-
Unigene0010200	7.66667	0.666667	1.2252	0.7067	0.104	0	0.1508	0	0.678633	0.0502667	-3.75496	0.00698842	0.0357353	yes	--	--	-	-	-	-	-	-	-
Unigene0010207	0	22.6667	0	0	0	1.0682	1.0119	0.8735	0.001	0.984533	9.9433	1.05592e-10	2.28539e-09	yes	--	--	-	-	-	-	-	-	-
Unigene0010211	0	5.33333	0	0	0	0.6246	0.6724	0.4054	0.001	0.567467	9.14839	0.00198434	0.0123455	yes	TpnC41C	Troponin C, isoform 1, partial [Anthurium amnicola]	-	-	-	-	-	-	-
Unigene0010228	139.333	45	2.962	3.9287	4.013	0.7837	1.1599	0.7629	3.63457	0.902167	-2.01032	3.27163e-14	9.76538e-13	yes	--	PREDICTED: ecdysone-induced protein 75B-like [Nelumbo nucifera]	-	-	-	-	-	-	-
Unigene0010237	9	0.666667	1.0302	0.5777	1.7677	0	0.0986	0.0892	1.1252	0.0626	-4.16787	0.00041728	0.0031995	yes	BON3	PREDICTED: protein BONZAI 3-like [Citrus sinensis]	-	-	-	-	-	-	-
Unigene0010254	0.333333	7	0	0	0.1313	0.1769	0.7615	0.9469	0.0437667	0.628433	3.84386	0.0056693	0.0300279	yes	--	--	-	-	-	-	-	-	-
Unigene0010255	238	120	8.0463	8.2576	9.2785	3.9339	2.6104	3.2525	8.52747	3.2656	-1.38477	4.55219e-12	1.1326e-10	yes	--	Pollen_Ole_e_I domain-containing protein [Cephalotus follicularis]	-	-	-	-	-	-	-
Unigene0010269	0	5	0	0	0	0.3129	0.3368	0.3046	0.001	0.3181	8.31334	0.00255226	0.0153655	yes	--	--	-	-	-	-	-	-	-
Unigene0010270	0.666667	15.6667	0	0	0.1216	0.9423	0.6175	0.3988	0.0405333	0.652867	4.00961	6.57192e-05	0.000613169	yes	--	--	-	-	-	-	-	-	-
Unigene0010273	8	1	0.3538	0.1786	0.6305	0.1062	0	0	0.387633	0.0354	-3.45287	0.00190663	0.0119162	yes	EGY2	PREDICTED: probable zinc metalloprotease EGY2, chloroplastic [Eucalyptus grandis]	-	-	-	-	-	-	-
Unigene0010283	0	8	0	0	0	0.4979	0.3573	0.4847	0.001	0.446633	8.80295	0.000138678	0.00119573	yes	--	--	-	-	-	-	-	-	-
Unigene0010284	0	9.33333	0	0	0	0.7776	0.6087	0.6193	0.001	0.668533	9.38486	3.12694e-05	0.000311765	yes	MT-RNR2	--	-	-	-	-	-	-	-
Unigene0010306	38.6667	10	1.1211	1.3579	0.9323	0.0897	0.1449	0.4367	1.1371	0.223767	-2.34529	5.74719e-06	6.6003e-05	yes	CYCA3-2	PREDICTED: G2/mitotic-specific cyclin C13-1-like [Nelumbo nucifera]	-	-	-	-	GO:0043231//intracellular membrane-bounded organelle	GO:0019900//kinase binding	GO:0007049//cell cycle
Unigene0010312	18	8.33333	3.4188	2.1727	1.5042	0.8107	0.7636	0.9865	2.36523	0.8536	-1.47035	0.00757191	0.0380839	yes	--	--	-	-	-	-	-	-	-
Unigene0010313	0.666667	46.3333	0	0	0.0828	1.7575	1.7117	0.516	0.0276	1.3284	5.58888	5.73294e-11	1.28141e-09	yes	RPT2	PREDICTED: root phototropism protein 2 [Daucus carota subsp. sativus] [Daucus carota]	-	-	-	-	-	-	-
Unigene0010314	173.667	5613	2.4185	2.7412	2.2631	65.2272	60.5177	59.0325	2.47427	61.5925	4.63768	1.73441e-298	6.6369e-295	yes	RPT2	PREDICTED: root phototropism protein 2 [Daucus carota subsp. sativus] [Daucus carota]	-	-	-	-	-	-	-
Unigene0010332	16.6667	5.66667	0.7124	0.6392	0.7523	0.095	0.2728	0.185	0.7013	0.184267	-1.92824	0.00122098	0.00812371	yes	--	--	-	-	-	-	-	-	-
Unigene0010354	0.333333	7	0.0883	0	0	0.8483	0.0761	0.5505	0.0294333	0.491633	4.06206	0.0105044	0.0495361	yes	--	--	-	-	-	-	-	-	-
Unigene0010355	0.666667	8	0	0.1609	0	0.5742	0.5494	0.4347	0.0536333	0.519433	3.27574	0.0036848	0.0209596	yes	--	--	-	-	-	-	-	-	-
Unigene0010374	0.666667	6.66667	0.1233	0.1245	0	0.9872	0.6376	0.3844	0.0826	0.669733	3.01937	0.0103525	0.0489878	yes	--	--	-	-	-	-	-	-	-
Unigene0010409	200.333	111.333	7.4261	7.6849	8.9107	2.9117	3.8451	3.448	8.00723	3.4016	-1.23509	5.10558e-10	1.02971e-08	yes	--	Coatomer subunit gamma-1, partial [Anthurium amnicola]	-	-	-	-	-	-	-
Unigene0010413	17.3333	1	0.7397	1.0266	0.7689	0.037	0.0797	0	0.845067	0.0389	-4.44122	4.15871e-08	6.67682e-07	yes	--	DUF668 domain-containing protein/DUF3475 domain-containing protein [Cephalotus follicularis]	-	-	-	-	-	-	-
Unigene0010414	14.6667	1.66667	0.5928	0.7616	1.2164	0.0863	0.0929	0.042	0.856933	0.0737333	-3.53879	9.69278e-06	0.000106745	yes	--	DUF668 domain-containing protein/DUF3475 domain-containing protein [Cephalotus follicularis]	-	-	-	-	-	-	-
Unigene0010416	7	0.333333	1.5061	0.3508	0.6881	0	0	0.0903	0.848333	0.0301	-4.8168	0.00170085	0.0107995	yes	--	--	-	-	-	-	-	-	-
Unigene0010446	6	0	0.7886	1.1372	0.1338	0	0	0	0.686533	0.001	-9.42319	0.00107411	0.00729376	yes	--	--	-	-	-	-	-	-	-
Unigene0010448	0	4.66667	0	0	0	0.7321	0.1126	0.6108	0.001	0.485167	8.92234	0.00941991	0.045467	yes	--	--	-	-	-	-	-	-	-
Unigene0010457	0	18.6667	0	0	0	1.0328	0.7193	1.6559	0.001	1.136	10.1497	3.39549e-08	5.51493e-07	yes	EX2	PREDICTED: protein EXECUTER 2, chloroplastic isoform X1 [Citrus sinensis]	-	-	-	-	-	-	-
Unigene0010465	21.6667	6	0.9746	1.4308	0.5789	0.4964	0	0.138	0.994767	0.211467	-2.23393	0.00337533	0.019491	yes	--	--	-	-	-	-	-	-	-
Unigene0010481	5.33333	21.6667	0.4717	0.5555	0.2802	1.3213	1.8965	0.98	0.4358	1.39927	1.68293	0.00372119	0.0211415	yes	--	--	-	-	-	-	-	-	-
Unigene0010482	3.33333	21	0.0972	0.0981	0.154	1.0116	0.5026	0.1515	0.116433	0.555233	2.25359	0.00488275	0.0265327	yes	--	--	-	-	-	-	-	-	-
Unigene0010495	40.3333	15.6667	2.9715	2.8037	2.4556	0.8789	0.5565	1.0065	2.7436	0.813967	-1.75303	6.0061e-06	6.87289e-05	yes	--	Histone-fold [Cynara cardunculus var. scolymus] [Cynara cardunculus]	-	-	-	-	GO:0043231//intracellular membrane-bounded organelle	GO:0003677//DNA binding;GO:0046983//protein dimerization activity	GO:0010468//regulation of gene expression
Unigene0010504	1.33333	11	0	0	0.4358	0.6607	0.9482	0.8575	0.145267	0.822133	2.50067	0.0101187	0.0481234	yes	--	--	-	-	-	-	-	-	-
Unigene0010521	0.666667	10.6667	0	0.0865	0.1018	1.5772	0.2214	0.4005	0.0627667	0.733033	3.54581	0.00780167	0.0390213	yes	--	Retrovirus-related Pol polyprotein from transposon TNT 1-94, partial [Anthurium amnicola]	-	-	-	-	-	-	-
Unigene0010529	16.3333	56	0.5532	0.9306	0.3943	1.2986	1.8745	1.8675	0.626033	1.6802	1.42432	0.00037118	0.00288534	yes	--	--	-	-	-	-	-	-	-
Unigene0010538	1.66667	15	0.0769	0.1553	0.1828	0.9851	0.729	1.0788	0.138333	0.930967	2.75058	0.000330882	0.00260133	yes	--	--	-	-	-	-	-	-	-
Unigene0010575	5.33333	0	0.3069	0.2323	0.8202	0	0	0	0.453133	0.001	-8.82379	0.00116453	0.00781464	yes	MOR1	PREDICTED: protein MOR1 isoform X2 [Fragaria vesca subsp. vesca] [Fragaria vesca]	-	-	-	-	-	-	-
Unigene0010598	12.3333	2	0.847	0.6107	0.9343	0.1937	0.0521	0.0471	0.797333	0.0976333	-3.02974	0.000176435	0.00148449	yes	SBT4.3	PREDICTED: cucumisin-like [Daucus carota subsp. sativus] [Daucus carota]	-	-	-	-	-	GO:0008233//peptidase activity	-
Unigene0010602	8	50.3333	0.1088	0.3844	0.1939	1.0015	1.1249	1.208	0.229033	1.11147	2.27884	3.92363e-07	5.47297e-06	yes	--	Complex 1 LYR protein [Corchorus olitorius]	-	-	-	-	-	-	-
Unigene0010616	297	178	8.6065	10.7348	9.6762	4.0345	4.4489	4.8374	9.6725	4.44027	-1.12324	7.26599e-11	1.6047e-09	yes	--	BnaA06g29680D [Brassica napus]	-	-	-	-	-	-	-
Unigene0010617	0	26	0	0	0	1.3703	1.5453	2.2232	0.001	1.71293	10.7423	1.8802e-11	4.45036e-10	yes	--	--	-	-	-	-	-	-	-
Unigene0010618	0	34.3333	0	0	0	2.5243	2.5847	1.3785	0.001	2.1625	11.0785	1.1958e-12	3.13844e-11	yes	--	--	-	-	-	-	-	-	-
Unigene0010620	32.6667	7	1.9791	1.4577	2.1604	0.685	0.0922	0.125	1.86573	0.300733	-2.63319	1.74729e-05	0.000183653	yes	AHL24	AT-hook DNA-binding protein [Catharanthus roseus]	-	-	-	-	-	-	-
Unigene0010623	0.333333	7	0.1105	0	0	1.238	0.3808	0.2582	0.0368333	0.625667	4.08631	0.00662372	0.0341841	yes	--	--	-	-	-	-	-	-	-
Unigene0010624	4.33333	22.6667	0	0.3066	0.1604	0.6212	0.6978	0.5521	0.155667	0.6237	2.00239	0.00284179	0.0168268	yes	--	--	-	-	-	-	-	-	-
Unigene0010646	4.66667	0.333333	0.3993	0.8061	0.7906	0.1065	0	0	0.665333	0.0355	-4.22819	0.00575805	0.0304306	yes	--	--	-	-	-	-	-	-	-
Unigene0010654	12.6667	47.3333	0.1995	0.4251	0.2633	0.7806	0.8785	0.898	0.295967	0.852367	1.52604	0.000147747	0.001265	yes	At5g05600	PREDICTED: leucoanthocyanidin dioxygenase-like [Daucus carota subsp. sativus] [Daucus carota]	-	-	-	-	-	GO:0016705//oxidoreductase activity, acting on paired donors, with incorporation or reduction of molecular oxygen;GO:0043169//cation binding	GO:0044710//single-organism metabolic process
Unigene0010662	4.33333	23.6667	0.142	0.215	0.1265	0.8809	0.7647	0.4149	0.161167	0.686833	2.09141	0.000556046	0.00410814	yes	--	--	-	-	-	-	-	-	-
Unigene0010696	9	43	0.2047	0.5785	0.3891	1.1468	1.5872	1.5629	0.390767	1.4323	1.87395	3.95861e-05	0.000386494	yes	SAUR32	PREDICTED: auxin-responsive protein SAUR71 [Daucus carota subsp. sativus] [Daucus carota]	Environmental Information Processing	Signal transduction	ko04075//Plant hormone signal transduction	K14488	-	-	-
Unigene0010712	1	17	0.1319	0.1331	0.1567	2.0053	1.1361	2.2603	0.140567	1.80057	3.67912	2.5529e-05	0.000259229	yes	--	--	-	-	-	-	-	-	-
Unigene0010756	283.667	166.333	4.6436	5.1012	5.068	2.5477	1.9791	2.1093	4.9376	2.21203	-1.15844	2.23651e-11	5.24616e-10	yes	At1g30700	PREDICTED: flavin-dependent oxidoreductase FOX2-like [Daucus carota subsp. sativus] [Daucus carota]	Metabolism	Biosynthesis of other secondary metabolites;Global and overview maps	ko01100//Metabolic pathways;ko01110//Biosynthesis of secondary metabolites;ko00940//Phenylpropanoid biosynthesis	K22395	-	-	-
Unigene0010763	228.667	124	8.9835	6.5617	8.227	3.1897	3.321	3.3595	7.92407	3.29007	-1.26812	6.60805e-11	1.46559e-09	yes	VQ22	PREDICTED: VQ motif-containing protein 22-like [Daucus carota subsp. sativus] [Daucus carota]	-	-	-	-	-	-	-
Unigene0010768	354.333	1164.67	9.9602	11.1773	13.0115	24.9742	29.6316	30.8052	11.383	28.4703	1.32258	1.14226e-21	5.56573e-20	yes	--	Sugar isomerase (SIS) [Cynara cardunculus var. scolymus] [Cynara cardunculus]	-	-	-	-	-	GO:0003824//catalytic activity;GO:0005488//binding	-
Unigene0010789	5.66667	0.666667	0.2413	0.1948	0.4586	0	0	0.0752	0.298233	0.0250667	-3.5726	0.00975991	0.0467425	yes	--	hypothetical protein CISIN_1g039465mg [Citrus sinensis]	-	-	-	-	-	-	-
Unigene0010795	60	7.66667	2.8573	3.7271	1.6188	0.2815	0.2272	0.3082	2.7344	0.2723	-3.32796	6.54138e-13	1.76276e-11	yes	--	PREDICTED: uncharacterized protein LOC18604918 [Theobroma cacao]	-	-	-	-	-	-	-
Unigene0010800	2	87.6667	0.0872	0.0881	0.1036	2.409	3.6455	3.2967	0.0929667	3.11707	5.06733	6.66619e-24	3.61999e-22	yes	--	Retrovirus-related Pol polyprotein LINE-1 [Anthurium amnicola]	-	-	-	-	-	-	-
Unigene0010804	1	9	0.0678	0.1369	0	0.4885	0.2921	0.6868	0.0682333	0.489133	2.84168	0.00471301	0.0257714	yes	--	--	-	-	-	-	-	-	-
Unigene0010806	1	9.33333	0.2578	0	0	0.5502	0.4442	0.9373	0.0859333	0.6439	2.90555	0.0068927	0.0353339	yes	--	--	-	-	-	-	-	-	-
Unigene0010812	5.66667	26.6667	0.2658	0.1789	0.3684	1.5245	1.1068	0.2761	0.271033	0.969133	1.83822	0.00724695	0.0367827	yes	pol	PREDICTED: protein NYNRIN-like [Daucus carota subsp. sativus] [Daucus carota]	-	-	-	-	-	-	-
Unigene0010815	7.66667	24.6667	0.0681	0.0481	0.0486	0.1636	0.1233	0.1221	0.0549333	0.136333	1.31138	0.0103905	0.0491112	yes	TPR2	PREDICTED: topless-related protein 1-like isoform X2 [Solanum tuberosum]	-	-	-	-	-	-	-
Unigene0010816	1204.33	596	71.2566	70.5432	76.9953	26.5986	27.0114	29.0902	72.9317	27.5667	-1.40362	1.43774e-36	1.43772e-34	yes	SlH4	PREDICTED: histone H4-like [Juglans regia]	-	-	-	-	GO:0005911//cell-cell junction;GO:0009536//plastid;GO:0031090//organelle membrane;GO:0043232//intracellular non-membrane-bounded organelle	GO:0003676//nucleic acid binding;GO:0046983//protein dimerization activity	GO:0034728//nucleosome organization
Unigene0010817	96	424	4.2871	3.4979	3.0132	13.7533	13.2658	10.0203	3.5994	12.3465	1.77827	2.19326e-18	8.68211e-17	yes	WRKY75	PREDICTED: probable WRKY transcription factor 75 [Daucus carota subsp. sativus] [Daucus carota]	-	-	-	-	-	-	-
Unigene0010849	25.3333	6.33333	1.4136	0.6264	0.6963	0.138	0.297	0.1074	0.9121	0.1808	-2.3348	6.62023e-05	0.000616875	yes	AOP1.2	PREDICTED: probable 2-oxoglutarate-dependent dioxygenase AOP1 [Daucus carota subsp. sativus] [Daucus carota]	-	-	-	-	-	-	-
Unigene0010850	36.3333	153.667	1.2276	0.8811	1.037	3.0567	3.9954	3.2093	1.04857	3.42047	1.70577	3.89113e-11	8.87001e-10	yes	Dnajb1	PREDICTED: dnaJ homolog subfamily B member 4 [Sesamum indicum]	-	-	-	-	-	GO:0005515//protein binding	GO:0050896//response to stimulus
Unigene0010854	8.33333	1.66667	0.2847	0.9341	0.6765	0	0.184	0.1109	0.631767	0.0983	-2.68413	0.00612612	0.0320278	yes	--	DUF632 domain-containing protein/DUF630 domain-containing protein [Cephalotus follicularis]	-	-	-	-	-	-	-
Unigene0010864	2	16.3333	0.1261	0.1272	0.1498	1.6143	0.543	0.3438	0.134367	0.8337	2.63335	0.00280752	0.0166518	yes	--	--	-	-	-	-	-	-	-
Unigene0010878	2.66667	16.6667	0.1022	0.2063	0.1214	0.8589	0.4843	0.7166	0.1433	0.6866	2.26043	0.00181497	0.0114117	yes	NPF7.3	PREDICTED: LOW QUALITY PROTEIN: protein NRT1/ PTR FAMILY 7.3 [Daucus carota subsp. sativus] [Daucus carota]	-	-	-	-	-	-	GO:0051234//establishment of localization
Unigene0010879	21	11	0.6781	0.7871	0.8056	0.407	0.3505	0.1585	0.756933	0.305333	-1.30978	0.010385	0.0490931	yes	NPF7.3	PREDICTED: LOW QUALITY PROTEIN: protein NRT1/ PTR FAMILY 7.3 [Daucus carota subsp. sativus] [Daucus carota]	-	-	-	-	-	-	GO:0051234//establishment of localization
Unigene0010886	18	67	0.1651	0.7382	0.4484	2.1525	0.8333	0.8455	0.450567	1.2771	1.50306	0.00428954	0.0238004	yes	--	--	-	-	-	-	-	-	-
Unigene0010900	11	0	0.8832	0.8915	1.364	0	0	0	1.04623	0.001	-10.031	8.57545e-07	1.13155e-05	yes	--	--	-	-	-	-	-	-	-
Unigene0010901	8.66667	0.333333	0.9189	0.795	2.0272	0.1051	0	0	1.24703	0.0350333	-5.15363	0.000157226	0.00133797	yes	--	--	-	-	-	-	-	-	-
Unigene0010910	10.6667	33.6667	0.4203	0.5399	0.3177	1.4372	1.0533	0.6549	0.425967	1.04847	1.29947	0.00794173	0.0395701	yes	--	--	-	-	-	-	-	-	-
Unigene0010919	70	42.6667	2.4952	3.1482	3.0567	1.4353	1.0077	1.5795	2.90003	1.34083	-1.11294	0.000134032	0.00115863	yes	NHL3	Late embryogenesis abundant protein, LEA-14 [Cynara cardunculus var. scolymus] [Cynara cardunculus]	-	-	-	-	-	-	-
Unigene0010922	1.66667	27.6667	0.1686	0.0425	0	0.6746	1.053	1.1164	0.0703667	0.948	3.75192	2.45363e-07	3.52266e-06	yes	PL10A	PREDICTED: DEAD-box ATP-dependent RNA helicase 52C [Vitis vinifera]	-	-	-	-	-	-	-
Unigene0010925	213	57	7.1542	6.633	8.2679	1.7618	1.3945	1.3367	7.3517	1.49767	-2.29536	2.40864e-25	1.4209e-23	yes	LTPG1	PREDICTED: non-specific lipid transfer protein GPI-anchored 1 [Daucus carota subsp. sativus] [Daucus carota]	-	-	-	-	-	-	-
Unigene0010931	0	5	0	0	0	0.1748	0.2635	0.1021	0.001	0.180133	7.49292	0.00385006	0.0217586	yes	--	Integrase, catalytic core [Corchorus capsularis]	-	-	-	-	-	-	-
Unigene0010940	39	2	1.3245	1.7015	2.0025	0	0	0.1876	1.67617	0.0625333	-4.7444	5.71031e-14	1.66717e-12	yes	GluB1-A	glutelin [Oryza sativa Indica Group]	-	-	-	-	-	-	-
Unigene0010941	14.6667	3	0.9042	1.0201	0.5055	0	0.4124	0	0.809933	0.137467	-2.55872	0.00624843	0.0325457	yes	TCP14	PREDICTED: transcription factor TCP15-like [Daucus carota subsp. sativus] [Daucus carota]	-	-	-	-	-	-	GO:0006355//regulation of transcription, DNA-templated;GO:0006952//defense response;GO:0007165//signal transduction;GO:0009725//response to hormone;GO:0048367//shoot system development;GO:0051707//response to other organism;GO:0071229//cellular response to acid chemical;GO:0071310//cellular response to organic substance;GO:1901701//cellular response to oxygen-containing compound
Unigene0010945	962.333	541.333	16.3106	18.1289	18.2324	7.0979	7.8182	7.7665	17.5573	7.56087	-1.21545	1.18789e-25	7.11728e-24	yes	pgap3	PREDICTED: post-GPI attachment to proteins factor 3-like isoform X2 [Daucus carota subsp. sativus] [Daucus carota]	-	-	-	-	-	-	-
Unigene0010948	6	0.666667	0.6089	1.0243	0.2411	0.0812	0	0.0791	0.624767	0.0534333	-3.54751	0.00813923	0.0403789	yes	ABCB15	PREDICTED: ABC transporter B family member 15-like [Jatropha curcas]	Environmental Information Processing	Membrane transport	ko02010//ABC transporters	K05658	-	-	-
Unigene0010949	9	111.667	0.3057	0.3086	0.2542	2.8384	2.792	2.6916	0.2895	2.774	3.26033	2.67687e-22	1.33841e-20	yes	--	reverse transcriptase [Corchorus capsularis]	-	-	-	-	-	-	-
Unigene0010956	124.667	78.6667	2.3537	2.427	1.8707	1.0842	0.9482	1.2005	2.21713	1.07763	-1.04083	6.46656e-06	7.34802e-05	yes	PAN	PREDICTED: transcription factor TGA2.3 [Vitis vinifera]	Environmental Information Processing	Signal transduction	ko04075//Plant hormone signal transduction	K14431	GO:0043231//intracellular membrane-bounded organelle	GO:0003677//DNA binding	GO:0007165//signal transduction;GO:0010468//regulation of gene expression;GO:0034645//cellular macromolecule biosynthetic process;GO:0042221//response to chemical;GO:0048449//floral organ formation;GO:0048580//regulation of post-embryonic development
Unigene0010960	1289	811.333	36.8192	36.3921	34.5897	15.0084	17.6555	19.4388	35.9337	17.3676	-1.04894	2.01298e-18	8.0016e-17	yes	PYL1	PREDICTED: abscisic acid receptor PYR1-like [Ziziphus jujuba]	Environmental Information Processing	Signal transduction	ko04075//Plant hormone signal transduction;ko04016//MAPK signaling pathway - plant	K14496	-	-	-
Unigene0010967	73.6667	10.3333	2.0061	2.1468	1.4356	0.0774	0.1249	0.3954	1.86283	0.199233	-3.22497	3.71702e-12	9.34121e-11	yes	SRG1	PREDICTED: protein SRG1-like [Daucus carota subsp. sativus] [Daucus carota]	-	-	-	-	-	-	-
Unigene0010977	253.667	97	5.7483	5.4027	5.641	1.6669	1.4713	1.7687	5.59733	1.63563	-1.77489	4.47844e-22	2.21793e-20	yes	IRX15	PREDICTED: protein IRX15-LIKE [Daucus carota subsp. sativus] [Daucus carota]	-	-	-	-	-	-	-
Unigene0010979	8.66667	1	1.3222	0.286	1.0097	0.0756	0.1627	0	0.872633	0.0794333	-3.45756	0.00317666	0.0185227	yes	--	--	-	-	-	-	-	-	-
Unigene0010980	31.3333	13	2.1621	2.1824	1.9641	0.8652	0.6027	0.545	2.10287	0.670967	-1.64804	6.12249e-05	0.000574411	yes	--	--	-	-	-	-	-	-	-
Unigene0010985	0	8	0	0	0	0.7364	0.3964	0.6452	0.001	0.592667	9.21108	0.000177724	0.00149468	yes	--	--	-	-	-	-	-	-	-
Unigene0010986	0	14	0	0	0	1.1702	0.5399	0.651	0.001	0.787033	9.62028	1.36106e-06	1.74071e-05	yes	--	--	-	-	-	-	-	-	-
Unigene0010998	58.6667	16.6667	2.2118	1.8203	2.3444	0.3813	0.1759	0.7953	2.1255	0.450833	-2.23714	3.78415e-07	5.29514e-06	yes	--	hypothetical protein DCAR_009827 [Daucus carota subsp. sativus] [Daucus carota]	-	-	-	-	-	-	-
Unigene0011006	0	36.6667	0	0	0	2.5908	1.3387	1.8159	0.001	1.91513	10.9032	2.38091e-13	6.62444e-12	yes	MRJP3	--	-	-	-	-	-	-	-
Unigene0011016	2.66667	26	0.0762	0.2308	0	1.0674	0.5581	0.7719	0.102333	0.799133	2.96516	2.57728e-05	0.000261366	yes	--	--	-	-	-	-	-	-	-
Unigene0011017	0	9	0	0	0	1.1698	0.1325	0.3596	0.001	0.553967	9.11366	0.000689595	0.00495829	yes	--	--	-	-	-	-	-	-	-
Unigene0011019	3	22.6667	0.0733	0.2219	0.0435	0.8798	0.8839	0.2855	0.1129	0.683067	2.59698	0.000445722	0.00338921	yes	--	--	-	-	-	-	-	-	-
Unigene0011021	0	5	0	0	0	0.3524	0.3793	0.6003	0.001	0.444	8.79442	0.0030872	0.0180911	yes	ARGK	Arginine kinase [Anthurium amnicola]	-	-	-	-	-	GO:0003824//catalytic activity	-
Unigene0011037	31	11.3333	0.7405	1.5827	2.0697	0.5229	0.3753	0.3054	1.4643	0.4012	-1.86782	0.000240711	0.00196342	yes	--	DUF3339 domain-containing protein, partial [Cephalotus follicularis]	-	-	-	-	-	-	-
Unigene0011045	328.333	211.667	10.2279	8.9147	8.7697	4.2111	3.7698	5.7725	9.3041	4.58447	-1.02111	5.48039e-08	8.63489e-07	yes	MIZ1	PREDICTED: protein MIZU-KUSSEI 1-like [Gossypium hirsutum]	-	-	-	-	-	-	-
Unigene0011048	75.3333	243.333	1.9039	2.1838	2.9128	4.5945	6.3126	6.2255	2.3335	5.71087	1.29121	2.33861e-08	3.87623e-07	yes	At1g66480	DUF4228 domain-containing protein [Cephalotus follicularis]	-	-	-	-	-	-	-
Unigene0011058	58.6667	27	2.1516	2.8233	1.6188	0.861	0.7106	0.7823	2.1979	0.784633	-1.48604	1.35853e-05	0.000145753	yes	NHL1	PREDICTED: NDR1/HIN1-like protein 12 [Daucus carota subsp. sativus] [Daucus carota]	-	-	-	-	-	-	-
Unigene0011069	5	30.3333	0.1982	0.16	0.2825	1.6812	0.8537	0.4014	0.213567	0.978767	2.19628	0.000843451	0.00591054	yes	--	--	-	-	-	-	-	-	-
Unigene0011070	19.6667	82	0.264	0.6355	0.3619	1.2679	1.5923	1.2184	0.420467	1.35953	1.69305	2.50608e-06	3.05471e-05	yes	UGT85A23	PREDICTED: 7-deoxyloganetin glucosyltransferase-like [Daucus carota subsp. sativus] [Daucus carota]	Metabolism	Global and overview maps	ko01100//Metabolic pathways;ko01110//Biosynthesis of secondary metabolites	K21374	-	GO:0016757//transferase activity, transferring glycosyl groups	-
Unigene0011072	17.6667	7.33333	0.6139	0.858	1.2341	0.3401	0.2848	0.2207	0.902	0.281867	-1.67811	0.00320233	0.0186553	yes	--	--	-	-	-	-	-	-	-
Unigene0011085	24.6667	95.6667	0.6039	0.5627	0.6622	2.0821	1.6209	1.7011	0.6096	1.80137	1.56316	7.89786e-08	1.21721e-06	yes	At5g02560	PREDICTED: histone H2A [Ricinus communis]	-	-	-	-	GO:0043231//intracellular membrane-bounded organelle;GO:0043232//intracellular non-membrane-bounded organelle	GO:0003676//nucleic acid binding;GO:0046983//protein dimerization activity	-
Unigene0011111	108.333	57.3333	1.4486	1.3663	1.2554	0.6652	0.3887	0.5921	1.35677	0.548667	-1.30617	5.73862e-07	7.79809e-06	yes	--	Kinase superfamily protein isoform 2 [Theobroma cacao]	-	-	-	-	-	GO:0016740//transferase activity	GO:0006796//phosphate-containing compound metabolic process
Unigene0011117	131.667	59.6667	4.9048	3.8471	4.305	1.7502	1.0766	1.6794	4.3523	1.50207	-1.53483	1.49829e-09	2.86573e-08	yes	Os06g0194400	PREDICTED: B3 domain-containing protein Os06g0194400-like [Daucus carota subsp. sativus] [Daucus carota]	-	-	-	-	-	-	GO:0010467//gene expression;GO:0034645//cellular macromolecule biosynthetic process
Unigene0011133	5	0.333333	0.24	0.545	0.1425	0.048	0	0	0.309167	0.016	-4.27224	0.00908169	0.0441426	yes	--	Retrovirus-related Pol polyprotein from transposon TNT 1-94 [Cajanus cajan]	-	-	-	-	-	-	-
Unigene0011137	1	13	0.185	0	0	1.234	0.3719	0.3363	0.0616667	0.6474	3.39209	0.00195653	0.0121962	yes	--	--	-	-	-	-	-	-	-
Unigene0011142	1	9	0.1161	0	0.069	0.4181	0.5501	0.3166	0.0617	0.428267	2.79517	0.0084109	0.0414615	yes	--	Retrovirus-related Pol polyprotein from transposon TNT 1-94, partial [Glycine soja]	-	-	-	-	-	-	-
Unigene0011147	40	10	1.3988	0.8854	0.6759	0.1139	0.0409	0.4064	0.9867	0.187067	-2.39906	8.37431e-05	0.000760806	yes	HSFB4	PREDICTED: heat stress transcription factor B-4 [Daucus carota subsp. sativus] [Daucus carota]	-	-	-	-	GO:0044424//intracellular part	-	GO:0006950//response to stress;GO:0010467//gene expression;GO:0034645//cellular macromolecule biosynthetic process
Unigene0011157	170.333	42.6667	3.5286	3.4834	3.4777	0.8069	0.5846	0.6193	3.49657	0.670267	-2.38313	7.05279e-25	4.07677e-23	yes	MIP1B	PREDICTED: zinc finger protein CONSTANS-LIKE 1-like [Gossypium hirsutum]	-	-	-	-	-	-	-
Unigene0011168	88.3333	43.3333	1.4815	1.7793	2.0495	0.6754	0.7109	0.599	1.7701	0.661767	-1.41944	1.27833e-07	1.9108e-06	yes	NPF7.3	PREDICTED: protein NRT1/ PTR FAMILY 7.3-like [Daucus carota subsp. sativus] [Daucus carota]	-	-	-	-	-	-	GO:0051234//establishment of localization
Unigene0011170	30.6667	15.6667	0.9215	0.8268	0.7298	0.4302	0.2646	0.2792	0.826033	0.324667	-1.34724	0.000989771	0.00679324	yes	--	--	-	-	-	-	-	-	-
Unigene0011192	6.33333	48.6667	0.0475	0.3593	0.0564	1.3863	0.7973	0.6286	0.1544	0.9374	2.60199	3.37793e-05	0.000334581	yes	--	--	-	-	-	-	-	-	-
Unigene0011206	0.666667	7.66667	0.1772	0	0	0.7091	0.3816	0.5522	0.0590667	0.547633	3.21279	0.00593275	0.031189	yes	--	--	-	-	-	-	-	-	-
Unigene0011207	0	11	0	0	0	0.5357	0.5767	1.1082	0.001	0.7402	9.53177	1.70852e-05	0.000179842	yes	--	--	-	-	-	-	-	-	-
Unigene0011208	7	56	0.1506	0.2172	0.1022	1.3604	0.7415	0.8214	0.156667	0.974433	2.63687	2.8204e-08	4.62802e-07	yes	At2g28490	PREDICTED: vicilin-like seed storage protein At2g28490 isoform X1 [Daucus carota subsp. sativus] [Daucus carota]	-	-	-	-	-	-	-
Unigene0011217	65	20.3333	1.6441	1.5392	1.7549	0.5149	0.3695	0.297	1.64607	0.3938	-2.06349	4.81396e-10	9.72945e-09	yes	PER43	PREDICTED: peroxidase 43-like [Nicotiana sylvestris]	Metabolism	Biosynthesis of other secondary metabolites;Global and overview maps	ko01100//Metabolic pathways;ko01110//Biosynthesis of secondary metabolites;ko00940//Phenylpropanoid biosynthesis	K00430	-	-	-
Unigene0011224	92.6667	24	5.924	4.2435	3.7456	1.2235	0.9055	0.67	4.6377	0.933	-2.31346	2.30389e-12	5.89308e-11	yes	--	PREDICTED: UDP-glycosyltransferase 83A1 isoform X2 [Vitis vinifera]	-	-	-	-	-	-	-
Unigene0011235	402	218	12.947	10.3761	12.2116	4.7363	4.8829	5.13	11.8449	4.9164	-1.26859	8.91291e-16	2.99878e-14	yes	GIS3	PREDICTED: zinc finger protein 6-like [Daucus carota subsp. sativus] [Daucus carota]	-	-	-	-	-	-	-
Unigene0011236	13.3333	43.6667	0.9623	0.2534	0.5467	1.7412	1.9824	0.7823	0.587467	1.50197	1.35427	0.0101243	0.0481397	yes	--	--	-	-	-	-	-	-	-
Unigene0011266	0	3.66667	0	0	0	0.3556	0.2297	0.2077	0.001	0.264333	8.04621	0.010455	0.0493471	yes	SWEET4	PREDICTED: bidirectional sugar transporter SWEET4-like [Daucus carota subsp. sativus] [Daucus carota]	-	-	-	-	-	-	-
Unigene0011268	6389.33	17831	92.0528	90.7415	92.2337	193.511	200.371	194.852	91.676	196.245	1.09804	7.0653e-36	6.86195e-34	yes	XLT2	PREDICTED: xyloglucan galactosyltransferase XLT2 [Daucus carota subsp. sativus] [Daucus carota]	-	-	-	-	-	GO:0016740//transferase activity	-
Unigene0011272	608	2374	20.2056	19.4693	21.5987	56.9919	59.9326	65.7766	20.4245	60.9004	1.57615	1.9766e-46	2.73386e-44	yes	--	HTH-type transcriptional regulator protein ptxE [Dorcoceras hygrometricum]	-	-	-	-	-	-	-
Unigene0011274	3.33333	64.3333	0.3645	0	0.1083	1.4588	2.1199	3.5147	0.1576	2.36447	3.90718	2.63049e-10	5.47057e-09	yes	--	cyclin-dependent kinase inhibitor 1C [Dorcoceras hygrometricum]	-	-	-	-	-	-	-
Unigene0011298	20.6667	7	0.6933	0.6609	1.2353	0.2158	0.1659	0.2701	0.863167	0.217267	-1.99017	0.000418752	0.0032095	yes	--	--	-	-	-	-	-	-	-
Unigene0011311	0.333333	17.3333	0	0.0385	0	1.252	0.1315	0.2081	0.0128333	0.530533	5.36948	0.0001417	0.00121922	yes	--	--	-	-	-	-	-	-	-
[truncated: 4,995 more rows]

## Sheet: Table S7
Supplemental Table S7 DEGs in Thr vs One comparison of P. notoginseng taproots
[truncated: 7,524 more rows]

## Sheet: Table S8
Supplemental Table S8 DEGs in Thr vs two comparison of P. notoginseng taproots
[truncated: 5,818 more rows]

[truncated: 5 more sheets: Tabel S9, Table S10, Table S11, Table S12, Table S13]
